# Supplementary material for: Genome-Wide Identification and Expression Profiling of KCS Gene Family in Passion Fruit (Passiflora edulis) Under Fusarium kyushuense and Drought Stress Conditions
Source: Front Plant Sci. 2022 Apr 25;13:872263. doi: 10.3389/fpls.2022.872263 (PMC9081883; doi:10.3389/fpls.2022.872263)
Supplement: Supplementary file 1 [file Data_Sheet_1.ZIP]

Archive with 15 entries (15 files):
- Supplementary Table S3.xlsx
- Supplementary Table S4.docx
- Supplementary Table S5.xlsx
- Supplementary Table S6.xlsx
- Supplementary Table S9.xlsx
- Supplementary Table S10.xlsx
- Supplementary Table S11.xlsx
- Supplementary Table S12.xlsx
- Supplementary Table S14.xlsx
- Supplementary Table S15 and S16.xlsx
- Supplementary Tables S7 and S8.xlsx
- Supplementary Tables S13a and S13b.xlsx
- Supplementary Figure S1.docx
- Supplementary Table S1.docx
- Supplementary Table S2.xlsx
