# Supplementary material for: Genome-Wide Identification and Expression Profiling of KCS Gene Family in Passion Fruit (Passiflora edulis) Under Fusarium kyushuense and Drought Stress Conditions
Source: Front Plant Sci. 2022 Apr 25;13:872263. doi: 10.3389/fpls.2022.872263 (PMC9081883; doi:10.3389/fpls.2022.872263)
Supplement: Supplementary file 1 [file Data_Sheet_1.ZIP › Supplementary Table S3.xlsx]

## Sheet: Supplementary Table 3
Supplementary Table S3. Percent similarity matrix showing the percent identity for passion fruit KCS proteins.
PeKCS32	1
PeKCS7	0.7282	1
PeKCS27	0.6593	0.6934	1
PeKCS6	0.7017	0.735	0.9318	1
PeKCS5	0.6707	0.6994	0.8561	0.8576	1
PeKCS31	0.704	0.7373	0.7191	0.7623	0.7335	1
PeKCS16	0.7501	0.7168	0.6623	0.704	0.6714	0.6994	1
PeKCS17	0.7494	0.7168	0.6616	0.7032	0.6707	0.6987	0.9984	1
PeKCS18	0.7547	0.7161	0.6608	0.7017	0.6714	0.7009	0.975	0.9735	1
PeKCS8	0.6222	0.6449	0.6843	0.7009	0.7024	0.7509	0.6245	0.6237	0.6252	1
PeKCS19	0.7494	0.7161	0.6608	0.7024	0.6699	0.6994	0.9984	0.9969	0.9742	0.6245	1
PeKCS29	0.7539	0.7161	0.6585	0.704	0.6714	0.7024	0.9129	0.9129	0.9008	0.6252	0.9137	1
PeKCS24	0.7426	0.713	0.6563	0.7017	0.6691	0.6911	0.8864	0.8872	0.8728	0.6199	0.8864	0.919	1
PeKCS25	0.7433	0.7123	0.6563	0.7017	0.6669	0.6919	0.8909	0.8917	0.8773	0.6199	0.8909	0.919	0.9901	1
PeKCS12	0.6722	0.6994	0.8478	0.8501	0.9682	0.7289	0.6714	0.6707	0.6722	0.6979	0.6699	0.6722	0.6707	0.6669	1
PeKCS2	0.657	0.6813	0.8311	0.8137	0.8221	0.7115	0.6525	0.6517	0.6487	0.6926	0.6517	0.6487	0.6479	0.6495	0.8175	1
PeKCS22	0.5056	0.5329	0.6843	0.6631	0.6593	0.5382	0.5124	0.5117	0.5246	0.5155	0.5117	0.5094	0.5064	0.5064	0.6502	0.6669	1
PeKCS11	0.7297	0.7736	0.7327	0.7728	0.7448	0.7827	0.7009	0.7002	0.6979	0.685	0.7002	0.7024	0.6956	0.6956	0.7464	0.7282	0.5503	1
PeKCS21	0.5503	0.5715	0.7108	0.6888	0.6866	0.573	0.5548	0.5541	0.5669	0.5457	0.5541	0.5533	0.5495	0.5495	0.6782	0.6934	0.9258	0.5836	1
PeKCS30	0.6941	0.7115	0.76	0.8046	0.7418	0.7176	0.6941	0.6934	0.7055	0.6442	0.6926	0.6956	0.6888	0.6888	0.7373	0.713	0.6245	0.7289	0.6669	1
PeKCS9	0.2543	0.2861	0.4322	0.4155	0.4087	0.3179	0.2604	0.2596	0.2573	0.3179	0.2588	0.2513	0.249	0.2505	0.3981	0.4231	0.2619	0.3239	0.2876	0.3103	1
PeKCS13	0.654	0.6805	0.8493	0.8311	0.8372	0.7108	0.6532	0.6525	0.651	0.6866	0.6525	0.6472	0.6472	0.6464	0.8289	0.8433	0.6979	0.7259	0.7206	0.7199	0.4723	1
PeKCS20	0.7229	0.7524	0.8152	0.8493	0.8137	0.7789	0.7183	0.7176	0.7161	0.6941	0.7176	0.7153	0.713	0.7138	0.8069	0.7986	0.6396	0.7903	0.6646	0.7721	0.4451	0.8395	1
PeKCS4	0.6616	0.6934	0.9159	0.897	0.847	0.7236	0.6638	0.6631	0.6608	0.6903	0.6623	0.6601	0.6608	0.6593	0.8372	0.8311	0.6722	0.7403	0.6979	0.7744	0.4322	0.8485	0.8145	1
PeKCS26	0.7411	0.7146	0.6532	0.6987	0.6638	0.6896	0.8872	0.8879	0.8743	0.6177	0.8872	0.9152	0.9863	0.9962	0.6638	0.6464	0.5034	0.6926	0.5465	0.6858	0.2475	0.6434	0.7108	0.6563	1
PeKCS14	0.7024	0.7365	0.7236	0.766	0.738	0.9015	0.6964	0.6956	0.6979	0.7721	0.6964	0.6971	0.6896	0.6903	0.7327	0.7168	0.5404	0.7774	0.5768	0.7214	0.3209	0.7123	0.7789	0.7289	0.6881	1
PeKCS28	0.6971	0.6775	0.6464	0.6858	0.6532	0.6532	0.6903	0.6903	0.7047	0.6139	0.6903	0.6956	0.6881	0.6888	0.6532	0.6328	0.4943	0.6654	0.5367	0.6881	0.2399	0.632	0.6782	0.6457	0.6881	0.6555	1
PeKCS3	0.7365	0.7062	0.6578	0.6987	0.6631	0.679	0.8084	0.8092	0.8054	0.6192	0.8084	0.8084	0.7986	0.8001	0.6654	0.6532	0.5147	0.6956	0.5571	0.6934	0.2498	0.6487	0.7055	0.657	0.7986	0.679	0.6866	1
PeKCS15	0.7024	0.7373	0.7244	0.7668	0.7388	0.9031	0.6964	0.6956	0.6979	0.7721	0.6964	0.6964	0.6888	0.6896	0.7335	0.7176	0.5412	0.7781	0.576	0.7214	0.3217	0.713	0.7797	0.7297	0.6873	0.9977	0.6548	0.679	1
PeKCS1	0.676	0.6517	0.629	0.6638	0.6404	0.6298	0.6714	0.6714	0.6858	0.5987	0.6714	0.6775	0.6684	0.6691	0.6381	0.6222	0.4791	0.6434	0.5215	0.6646	0.2271	0.6214	0.6593	0.6283	0.6684	0.6343	0.9144	0.6669	0.6336	1
PeKCS23	0.6676	0.6707	0.785	0.7691	0.7751	0.6866	0.6563	0.6555	0.6593	0.6691	0.6555	0.6585	0.6555	0.654	0.7713	0.7804	0.629	0.7002	0.6623	0.6979	0.3754	0.7804	0.7615	0.7781	0.651	0.6858	0.632	0.6442	0.6866	0.6184	1
PeKCS10	0.657	0.6858	0.8251	0.8092	0.8054	0.7115	0.6601	0.6593	0.6578	0.685	0.6593	0.6517	0.6502	0.6517	0.7963	0.8221	0.6608	0.7236	0.6873	0.7062	0.52	0.8629	0.8349	0.8213	0.6487	0.7093	0.6426	0.6479	0.71	0.629	0.7721	1
Genes	PeKCS7	PeKCS27	PeKCS6	PeKCS5	PeKCS31	PeKCS16	PeKCS17	PeKCS18	PeKCS8	PeKCS19	PeKCS29	PeKCS24	PeKCS25	PeKCS12	PeKCS2	PeKCS22	PeKCS11	PeKCS21	PeKCS30	PeKCS9	PeKCS13	PeKCS20	PeKCS4	PeKCS26	PeKCS14	PeKCS28	PeKCS3	PeKCS15	PeKCS1	PeKCS23	PeKCS10	PeKCS32
IDENTITY STATS
min = 22.71
max = 99.84
mean = 68.444495967742
stddev = 13.1793791211933
