# Supplementary material for: Genome-Wide Identification and Expression Profiling of KCS Gene Family in Passion Fruit (Passiflora edulis) Under Fusarium kyushuense and Drought Stress Conditions
Source: Front Plant Sci. 2022 Apr 25;13:872263. doi: 10.3389/fpls.2022.872263 (PMC9081883; doi:10.3389/fpls.2022.872263)
Supplement: Supplementary file 1 [file Data_Sheet_1.ZIP › Supplementary Table S5.xlsx]

## Sheet: Supplementary Table 5
Supplementary Table S5. The cis-regulatory elements in PeKCS 2000 bp upstream promoter regions.
Gene Name	Plant growth and development									Phytohormone responsiveness													light responsiveness																				stress responsiveness
	CAT-box	circadian	HD-Zip 1	GCN4_motif	O2-site	RY-element	CCGTCC motif	MSA-like		ABRE	AuxRR-core	CGTCA-motif	ERE	GARE-motif	P-box	TATC-box	TCA-element	TGA-box	TGA-element	JERE	TGACG-motif		3-AF1 binding site	ACE	AE-box	AT1-motif	ATC-motif	ATCT-motif	TCT-motif	Box 4	chs-CMA1a/2a/2b/2c	GA-motif	GATA-motif	G-Box	GT1-motif	GTGGC motif	I-box	LAMP-element	MRE	Sp1	TCCC-motif		ARE	GC-motif	LTR	MBS	TC-rich repeats	CARE	WUN-motif
PeKCS1		1			2	1				5		1		4							1			1	2					1	1		2	2							3			1		3	1
PeKCS2										8	1	2		1	1		5								2			1		6		2		3	3					1			4			2
PeKCS3					1					1		1			1	2	2				1									1			1	1	1		1							1		2
PeKCS4							2				1	3	3	3				1			3					1	1	1		3		1	1		3				1					1	4		1
PeKCS5					2					10		1		3	3					1	1				1					4				8	3						1				1	1			1
PeKCS6				1						10		2		2				1	1		2						1	3		4		1		6	1										1		1
PeKCS7	1				1	1	2			3		1	1	4					3															2						1	2			1		1
PeKCS8					1	1				1		2	4		1		2		2					1	1	1				3	1	1							1				2		1	1			1
PeKCS9		2			2					2		1		2	1	1					1				2			1		2			1	3	1				1				2				1		1
PeKCS10	1					1				3		2							3						1			1		3	1		1	2	1				1		1		4			1
PeKCS11				1	1		4			3		1	1	1	1				1		1									3			1		1		3						2						2
PeKCS12										1		2		1					3									3		4			1	1			1						2		1	1			1
PeKCS13	1					1	2			9		3		1			1				3				1			2	2	11			1	3	2								2		1	1
PeKCS14										1		4					1				4							2		5				1	1				1				1		3	1
PeKCS15										1		4					1				4							1		5			2	2					1				1		2	1			1
PeKCS16					2	1	1						4	1			2		1		1					2	1	2		2			2		2								6			2		1	1
PeKCS17					2	1						1	3	1			3				1					2	1	4		2			2		1								6			2	1	1	1
PeKCS18												2		5			2				2				1		1			1	1												1					1
PeKCS19												2		5			2				2				1		1			1	1												1					1
PeKCS20	1									2	1	1		1			3		2					1			1			1				2	1						1		1			1	1
PeKCS21			1		1					5		2				1			1		2							1		1				4	1		1						1			1			1
PeKCS22			1		1					7		4							2		4				1			1		1				5			1						1			2		1	1
PeKCS23		1		1	1					4		3	4	1	1						3					1		1		2				3				1					2			2
PeKCS24	1							2		3		3							4				1		2		1	1						5									1
PeKCS25				2		1				4		2	1		3		1				2			1				1						2	6				1				1		2
PeKCS26				2		1				9		2	1	1	2		1		2				1	2			1	1	1					7	6								2		1
PeKCS27	1			1	2					5			1		1	1									2			5		2				3	1		1						1		2		2		1
PeKCS28		1			1		2			6		2	1	1					1		2			1		1		1		6	2			2	1								1		1	1	1		1
PeKCS29		1								8		2		1					1		2					1		1		1				6	4								4	1	1		1		1
PeKCS30	2						4				1	1	1								1				2		2	2						2	2	1				1			3	1	1	2			1
PeKCS31										4		2									2								1				2	1	1											1			1
PeKCS32							8			4	2	10							1		11													4						7	1			7
																								1	2	3	4	5	6	7	8	9	10	11
