# Supplementary material for: Genome-Wide Identification and Expression Profiling of KCS Gene Family in Passion Fruit (Passiflora edulis) Under Fusarium kyushuense and Drought Stress Conditions
Source: Front Plant Sci. 2022 Apr 25;13:872263. doi: 10.3389/fpls.2022.872263 (PMC9081883; doi:10.3389/fpls.2022.872263)
Supplement: Supplementary file 1 [file Data_Sheet_1.ZIP › Supplementary Table S6.xlsx]

## Sheet: Supplementary Table 6
			Supplementary Table S6. Ka/Ks analysis and estimated divergence time for tandem or segmental duplicated PeKCS genes.
			Gene 1	Gene 2	Ka	Ks	Ka/Ks	Time (mya)*	Mode of duplication
			PeKCS4	PeKCS30	0.24	1.01	0.24	27.64	Segmental
			PeKCS6	PeKCS27	0.04	0.76	0.05	20.78	Segmental
			PeKCS5	PeKCS12	0.04	0.62	0.07	16.87	Tandem
			PeKCS21	PeKCS22	0.01	0.02	0.63	0.63	Tandem
			PeKCS9	PeKCS10	0.11	0.8	0.13	21.96	Tandem
			PeKCS17	PeKCS19	0	0.01	0.41	0.3	Segmental
			PeKCS25	PeKCS26	0	0.01	0.1	0.3	Tandem
			PeKCS14	PeKCS15	0	0.05	0.08	1.34	Tandem
			*mya=millions year ago
			Time=Ks/2x where x is 6.38 10 -9
