# Supplementary material for: Genome-Wide Identification and Expression Profiling of KCS Gene Family in Passion Fruit (Passiflora edulis) Under Fusarium kyushuense and Drought Stress Conditions
Source: Front Plant Sci. 2022 Apr 25;13:872263. doi: 10.3389/fpls.2022.872263 (PMC9081883; doi:10.3389/fpls.2022.872263)
Supplement: Supplementary file 1 [file Data_Sheet_1.ZIP › Supplementary Table S9.xlsx]

## Sheet: Supplementary Table 9
Supplementary Table S9. The detail information of protein to protein interaction network in PeKCS and AtKCS proteins.
#queryIndex	query Item	stringId	identity %	bits core	preferredName	annotation
1	PeKCS1	3702.AT1G62640.1	69.5	578.2	KASlll	3-oxoacyl-[acyl-carrier-protein] synthase III, chloroplastic; Catalyzes the condensation reaction of fatty acid synthesis by the addition to an acyl acceptor of two carbons from malonyl-ACP. KAS III catalyzes the first condensation reaction which initiates fatty acid synthesis and may therefore play a role in governing the total rate of fatty acid production. Possesses both acetoacetyl-ACP syntha…
2	PeKCS2	3702.AT1G01120.1	75	800.8	KCS1	3-ketoacyl-CoA synthase 1; Contributes to cuticular wax and suberin biosynthesis. Involved in both decarbonylation and acyl-reduction wax synthesis pathways. Elongase condensing enzyme mostly active with saturated fatty acids, especially with 16:0, 16:1, 18:0, and 20:0. Mediates the synthesis of VLCFAs from 20 to 26 carbons in length (e.g. C20:1, C20, C22, C24 and C26); Belongs to the chalcone/st…
3	PeKCS3	3702.AT1G02050.1	78.1	622.5	LAP6	Plant type III polyketide synthases (PKSs) that catalyzes the condensation of malonyl-CoA units with various CoA ester starter molecules to generate a diverse array of natural products including long-chain alkyl alpha-pyrones. Accepts up to C(20) chain-length fatty acyl CoAs as starter substrates, and carries out sequential condensations with malonyl-CoA to produce triketide and tetraketide alpha…
4	PeKCS4	3702.AT1G19440.1	84.8	870.5	KCS4	Encodes KCS4, a member of the 3-ketoacyl-CoA synthase family involved in the biosynthesis of VLCFA (very long chain fatty acids)
5	PeKCS5	3702.AT1G68530.1	87.4	889.4	KCS6	3-ketoacyl-CoA synthase 6; Contributes to cuticular wax and suberin biosynthesis. Involved in both decarbonylation and acyl-reduction wax synthesis pathways. Required for elongation of C24 fatty acids, an essential step of the cuticular wax production. Major condensing enzyme for stem wax and pollen coat lipid biosynthesis
6	PeKCS6	3702.AT1G19440.1	83.2	788.5	KCS4	Encodes KCS4, a member of the 3-ketoacyl-CoA synthase family involved in the biosynthesis of VLCFA (very long chain fatty acids)
7	PeKCS7	3702.AT1G71160.1	53.4	235	KCS7	Encodes KCS7, a member of the 3-ketoacyl-CoA synthase family involved in the biosynthesis of VLCFA (very long chain fatty acids)
8	PeKCS8	3702.AT2G28630.1	67.5	678.7	KCS12	Encodes KCS12, a member of the 3-ketoacyl-CoA synthase family involved in the biosynthesis of VLCFA (very long chain fatty acids)
9	PeKCS9	3702.AT2G26640.1	66.8	681.8	KCS11	Encodes KCS11, a member of the 3-ketoacyl-CoA synthase family involved in the biosynthesis of VLCFA (very long chain fatty acids); Belongs to the chalcone/stilbene synthases family
10	PeKCS10	3702.AT5G43760.1	66.2	649	KCS20	Mediates the synthesis of VLCFAs from 22 to 26 carbons in length (e.g. C22, C24, C26) . Functionally redundant with KCS2 in the two-carbon elongation of C22 fatty acids that is required for cuticular wax and root suberin biosynthesis
11	PeKCS11	3702.AT1G68530.1	47.2	365.2	KCS6	3-ketoacyl-CoA synthase 6; Contributes to cuticular wax and suberin biosynthesis. Involved in both decarbonylation and acyl-reduction wax synthesis pathways. Required for elongation of C24 fatty acids, an essential step of the cuticular wax production. Major condensing enzyme for stem wax and pollen coat lipid biosynthesis
12	PeKCS12	3702.AT1G68530.1	82.9	857.4	KCS6	3-ketoacyl-CoA synthase 6; Contributes to cuticular wax and suberin biosynthesis. Involved in both decarbonylation and acyl-reduction wax synthesis pathways. Required for elongation of C24 fatty acids, an essential step of the cuticular wax production. Major condensing enzyme for stem wax and pollen coat lipid biosynthesis
13	PeKCS13	3702.AT5G43760.1	78.9	803.9	KCS20	Mediates the synthesis of VLCFAs from 22 to 26 carbons in length (e.g. C22, C24, C26) . Functionally redundant with KCS2 in the two-carbon elongation of C22 fatty acids that is required for cuticular wax and root suberin biosynthesis
14	PeKCS14	3702.AT5G04530.1	66.7	615.9	KCS19	Encodes KCS19, a member of the 3-ketoacyl-CoA synthase family involved in the biosynthesis of VLCFA (very long chain fatty acids); Belongs to the chalcone/stilbene synthases family
15	PeKCS15	3702.AT5G04530.1	67.2	620.2	KCS19	Encodes KCS19, a member of the 3-ketoacyl-CoA synthase family involved in the biosynthesis of VLCFA (very long chain fatty acids); Belongs to the chalcone/stilbene synthases family
16	PeKCS16	3702.AT5G13930.1	74.3	600.1	TT4	Chalcone and stilbene synthase family protein; Encodes chalcone synthase (CHS), a key enzyme involved in the biosynthesis of flavonoids. Required for the accumulation of purple anthocyanins in leaves and stems. Also involved in the regulation of auxin transport and the modulation of root gravitropism
17	PeKCS17	3702.AT5G13930.1	74.3	599.4	TT4	Chalcone and stilbene synthase family protein; Encodes chalcone synthase (CHS), a key enzyme involved in the biosynthesis of flavonoids. Required for the accumulation of purple anthocyanins in leaves and stems. Also involved in the regulation of auxin transport and the modulation of root gravitropism
18	PeKCS18	3702.AT5G13930.1	72.2	550.4	TT4	Chalcone and stilbene synthase family protein; Encodes chalcone synthase (CHS), a key enzyme involved in the biosynthesis of flavonoids. Required for the accumulation of purple anthocyanins in leaves and stems. Also involved in the regulation of auxin transport and the modulation of root gravitropism
19	PeKCS19	3702.AT5G13930.1	74.3	600.1	TT4	Chalcone and stilbene synthase family protein; Encodes chalcone synthase (CHS), a key enzyme involved in the biosynthesis of flavonoids. Required for the accumulation of purple anthocyanins in leaves and stems. Also involved in the regulation of auxin transport and the modulation of root gravitropism
20	PeKCS20	3702.AT2G26640.1	71.5	620.9	KCS11	Encodes KCS11, a member of the 3-ketoacyl-CoA synthase family involved in the biosynthesis of VLCFA (very long chain fatty acids); Belongs to the chalcone/stilbene synthases family
21	PeKCS21	3702.AT2G26640.1	76.7	669.1	KCS11	Encodes KCS11, a member of the 3-ketoacyl-CoA synthase family involved in the biosynthesis of VLCFA (very long chain fatty acids); Belongs to the chalcone/stilbene synthases family
22	PeKCS22	3702.AT2G26640.1	82.6	738.8	KCS11	Encodes KCS11, a member of the 3-ketoacyl-CoA synthase family involved in the biosynthesis of VLCFA (very long chain fatty acids); Belongs to the chalcone/stilbene synthases family
23	PeKCS23	3702.AT2G26250.1	54.4	573.2	KCS10	3-ketoacyl-CoA synthase 10; Contributes to cuticular wax and suberin biosynthesis. Prevents the postgenital fusion of epiderm cells in organs in contact, as well as ectopic pollen hydration and germination. Required during ovules formation. May regulate an epidermis- specific developmental program during gynoecial ontogeny
24	PeKCS24	3702.AT5G13930.1	66.8	550.4	TT4	Chalcone and stilbene synthase family protein; Encodes chalcone synthase (CHS), a key enzyme involved in the biosynthesis of flavonoids. Required for the accumulation of purple anthocyanins in leaves and stems. Also involved in the regulation of auxin transport and the modulation of root gravitropism
25	PeKCS25	3702.AT5G13930.1	67.3	557.8	TT4	Chalcone and stilbene synthase family protein; Encodes chalcone synthase (CHS), a key enzyme involved in the biosynthesis of flavonoids. Required for the accumulation of purple anthocyanins in leaves and stems. Also involved in the regulation of auxin transport and the modulation of root gravitropism
26	PeKCS26	3702.AT5G13930.1	66	540.4	TT4	Chalcone and stilbene synthase family protein; Encodes chalcone synthase (CHS), a key enzyme involved in the biosynthesis of flavonoids. Required for the accumulation of purple anthocyanins in leaves and stems. Also involved in the regulation of auxin transport and the modulation of root gravitropism
27	PeKCS27	3702.AT1G19440.1	81.6	862.1	KCS4	Encodes KCS4, a member of the 3-ketoacyl-CoA synthase family involved in the biosynthesis of VLCFA (very long chain fatty acids)
28	PeKCS28	3702.AT1G62640.1	75.7	608.6	KASlll	3-oxoacyl-[acyl-carrier-protein] synthase III, chloroplastic; Catalyzes the condensation reaction of fatty acid synthesis by the addition to an acyl acceptor of two carbons from malonyl-ACP. KAS III catalyzes the first condensation reaction which initiates fatty acid synthesis and may therefore play a role in governing the total rate of fatty acid production. Possesses both acetoacetyl-ACP syntha…
29	PeKCS29	3702.AT5G13930.1	85.5	666.8	TT4	Chalcone and stilbene synthase family protein; Encodes chalcone synthase (CHS), a key enzyme involved in the biosynthesis of flavonoids. Required for the accumulation of purple anthocyanins in leaves and stems. Also involved in the regulation of auxin transport and the modulation of root gravitropism
30	PeKCS30	3702.AT1G19440.1	63.8	359.8	KCS4	Encodes KCS4, a member of the 3-ketoacyl-CoA synthase family involved in the biosynthesis of VLCFA (very long chain fatty acids)
31	PeKCS31	3702.AT5G04530.1	60.8	562	KCS19	Encodes KCS19, a member of the 3-ketoacyl-CoA synthase family involved in the biosynthesis of VLCFA (very long chain fatty acids); Belongs to the chalcone/stilbene synthases family
