# Supplementary material for: Genome-Wide Identification and Expression Profiling of KCS Gene Family in Passion Fruit (Passiflora edulis) Under Fusarium kyushuense and Drought Stress Conditions
Source: Front Plant Sci. 2022 Apr 25;13:872263. doi: 10.3389/fpls.2022.872263 (PMC9081883; doi:10.3389/fpls.2022.872263)
Supplement: Supplementary file 1 [file Data_Sheet_1.ZIP › Supplementary Table S10.xlsx]

## Sheet: Supplementary Table 10
Supplementary Table S10. Information about the secondary structural statistics of the PeKCS proteins
Protein	Alpha helix (%)	Extended strand (%)	Beta turn (%)	Random coil (%)
PeKCS1	29.36	20.41	8.26	41.96
PeKCS2	47.33	13.93	5.34	33.4
PeKCS3	41.77	15.7	7.09	35.44
PeKCS4	45.49	15.29	4.51	34.71
PeKCS5	49.6	12.9	5.24	32.26
PeKCS6	44.74	16.01	5.48	33.77
PeKCS7	44.16	8.63	5.58	41.62
PeKCS8	40.32	14.52	5.02	40.14
PeKCS9	40.11	18.25	6.27	35.36
PeKCS10	45.98	14.37	4.98	34.67
PeKCS11	42.13	14.67	6.4	36.8
PeKCS12	47.58	14.92	5.04	32.46
PeKCS13	45.51	13.19	5.54	35.76
PeKCS14	40.98	15.46	5.85	37.7
PeKCS15	43.33	14.99	5.85	35.83
PeKCS16	43.91	15.48	6.09	34.52
PeKCS17	45.94	12.94	6.35	34.77
PeKCS18	43.43	16.35	7.24	32.95
PeKCS19	44.92	14.47	5.33	35.28
PeKCS20	39.47	16.71	6.3	37.53
PeKCS21	41.05	17.89	6.84	34.21
PeKCS22	42.53	15.55	6.4	35.52
PeKCS23	47.55	15.85	6.26	30.33
PeKCS24	41.62	16.5	6.6	35.28
PeKCS25	43.15	14.97	7.61	34.26
PeKCS26	45.13	14.87	7.69	32.31
PeKCS27	47.36	14.87	5.28	32.49
PeKCS28	28.36	22.89	9.2	39.55
PeKCS29	43.44	14.91	7.71	33.93
PeKCS30	36.56	20.31	6.56	36.56
PeKCS31	41.88	14.35	5.41	38.35
PeKCS32	45.75	14.52	6.03	33.7
