# Supplementary material for: Genome-Wide Identification and Expression Profiling of KCS Gene Family in Passion Fruit (Passiflora edulis) Under Fusarium kyushuense and Drought Stress Conditions
Source: Front Plant Sci. 2022 Apr 25;13:872263. doi: 10.3389/fpls.2022.872263 (PMC9081883; doi:10.3389/fpls.2022.872263)
Supplement: Supplementary file 1 [file Data_Sheet_1.ZIP › Supplementary Table S11.xlsx]

## Sheet: Supplementary Table 11
Supplementary Table S11. The detailed informations of the putative miRNAs targeted passion fruit PeKCS genes.
putative miRNAs	Target_genes	Expectation	UPE$	miRNA_start	miRNA_end	Target_start	Target_end	miRNA_aligned_fragment	alignment	Target_aligned_fragment	Inhibition	Target_Desc.	Multiplicity
ped-miR398d	PeKCS23	3.5	-1	1	21	1336	1356	UGUGUUCUCAGGUCGCCCCUG	:: ::::..::.::::::	UUGGAGCGAUUUGGGAACACU	Cleavage		1
ped-miR162a	PeKCS9	4	-1	1	22	1128	1149	UGGAGGCAGCGGUUCAUCGAUC	::: :::.::::..::.:	UUCCGAACAACUGCUGUUUCUA	Cleavage		2
ped-miR166h-5p	PeKCS25	4	-1	1	21	626	646	GGAAUGUUGUUUGGCUCGAGG	.:::::::.:::.:::.	UUGUGAGCCAAGCAAUAUUUG	Cleavage		1
ped-miR166h-5p	PeKCS24	4	-1	1	21	626	646	GGAAUGUUGUUUGGCUCGAGG	.:::::::.:::.:::.	UUGUGAGCCAAGCAAUAUUUG	Cleavage		1
ped-miR166h-5p	PeKCS26	4	-1	1	21	614	634	GGAAUGUUGUUUGGCUCGAGG	.:::::::.:::.:::.	UUGUGAGCCAAGCAAUAUUUG	Cleavage		1
ped-miR319b	PeKCS10	4	-1	1	21	231	251	UUGGACUGAAGGGAGCUCCCU	::::: .:::: :::.:.:	GUGGAGCCUCCUUGAGUUCGA	Cleavage		1
ped-miR319l	PeKCS10	4	-1	1	22	230	251	UUGGACUGAAGGGAGCUCCUUC	::::: .:::: :::.:.:	UGUGGAGCCUCCUUGAGUUCGA	Cleavage		1
ped-miR399d	PeKCS27	4	-1	1	21	1403	1423	UGCCAAAGGAGAUUUGCCCCG	.: ::::.::. :::::::.:	UGUGGCAGAUUGCCUUUGGUA	Translation		1
ped-miR399e	PeKCS27	4	-1	1	21	1403	1423	UGCCAAAGGAGAUUUGCCCAG	::::.::. :::::::.:	UGUGGCAGAUUGCCUUUGGUA	Translation		1
ped-miR162a	PeKCS9	4.5	-1	1	22	2721	2742	UGGAGGCAGCGGUUCAUCGAUC	.:: :::.::::..::.:	UUCUGAGCAACUGCUGUUUCUA	Cleavage		2
ped-miR397a	PeKCS8	4.5	-1	1	21	982	1002	UCAUUGAGUGCAGCGUUGAUG	.:: : .::::::.:::: ::	UAUGAUUGCUGCAUUCAAAGA	Cleavage		1
ped-miR157a-5p	PeKCS5	5	-1	1	21	80	100	UUGACAGAAGAUAGAGAGCAC	.:::.::::::.:: ..:	ACUUUCUUUAUCUUUUGCUGA	Cleavage		1
ped-miR164b-5p	PeKCS5	5	-1	1	21	786	806	UGGAGAAGCAGGGCACGUGCA	:: .:: ::: :::::::::	UGAGCGAGCCAUGCUUCUCCC	Translation		1
ped-miR166b-3p	PeKCS2	5	-1	1	21	549	569	UCGGACCAGGCUUCAUUCCCC	: : :::::. :::::::	CAUGCAAGAAGCUCGGUCCGA	Cleavage		1
ped-miR171k-5p	PeKCS4	5	-1	1	21	212	232	CGAUGUUGGUGAGGUUCAAUC	:: ::::::.:.:.::: :	AAUACAACCUCGCUAGCAUAG	Cleavage		1
ped-miR319b	PeKCS5	5	-1	1	21	165	185	UUGGACUGAAGGGAGCUCCCU	: :::: :: ::::: :.:.:	AUGGAGAUCACUUCAUUUCGA	Cleavage		1
ped-miR319l	PeKCS5	5	-1	1	22	164	185	UUGGACUGAAGGGAGCUCCUUC	: :::: :: ::::: :.:.:	UAUGGAGAUCACUUCAUUUCGA	Cleavage		1
ped-miR399d	PeKCS6	5	-1	1	21	1238	1258	UGCCAAAGGAGAUUUGCCCCG	.: :::::::. :.::::: :	UGUGGCAAAUUGCUUUUGGAA	Translation		1
ped-miR399e	PeKCS6	5	-1	1	21	1238	1258	UGCCAAAGGAGAUUUGCCCAG	:::::::. :.::::: :	UGUGGCAAAUUGCUUUUGGAA	Translation		1
ped-miR399e	PeKCS12	5	-1	1	21	677	697	UGCCAAAGGAGAUUUGCCCAG	: ::: ::::::: ::: ::	CAGGGGUAAUCUCCAUUGACA	Cleavage		1
