# Supplementary material for: Genome-Wide Identification and Expression Profiling of KCS Gene Family in Passion Fruit (Passiflora edulis) Under Fusarium kyushuense and Drought Stress Conditions
Source: Front Plant Sci. 2022 Apr 25;13:872263. doi: 10.3389/fpls.2022.872263 (PMC9081883; doi:10.3389/fpls.2022.872263)
Supplement: Supplementary file 1 [file Data_Sheet_1.ZIP › Supplementary Table S12.xlsx]

## Sheet: Supplementary Table 12
Supplementary Table S12. Putative Predicted transcription factors and enrichment analysis of PeKCS genes
TF ID	TF annotation	TF Family	PeKCS genes	start	stop	strand	score	p-value	q-value	Matched sequence
AT3G55370	OBP3	Dof	PeKCS30	748	768	-	21.8594	1.73e-11	1.07e-06	TTTACTTTTTCCCTTTTTTTT
AT3G45610	DOF3.2	Dof	PeKCS30	750	768	-	19.3125	1.58e-10	9.94e-06	TTTACTTTTTCCCTTTTTT
AT1G71450	ERF021	ERF	PeKCS32	390	409	-	24.7656	1.76e-09	0.000104	CACCATCGCCATCACCGTCA
AT4G28140	ERF054	ERF	PeKCS32	312	331	-	22.9531	4.38e-09	0.000236	GTCGGCGCCGGGGGAGCGGC
AT1G21910	ERF012	ERF	PeKCS32	64	83	-	22.6719	8.59e-09	0.000501	GCAGCCCGTCCACCACCGAC
AT4G18450	ERF091	ERF	PeKCS32	1	17	+	23.5625	8.76e-09	0.000503	gcggcggctggtgcggc
AT1G12630	ERF027	ERF	PeKCS32	313	333	+	21.1406	1.34e-08	0.000765	ccgctcccccggcgccgacat
AT5G49300	GATA16	GATA	PeKCS10	176	202	+	19.6782	1.41e-08	0.000878	catgatcatcatcaagctaatgattaa
AT5G13910	LEP	ERF	PeKCS24	318	338	+	22.5312	1.66e-08	0.000961	gctgccgccgctgatgtctcc
AT1G71450	ERF021	ERF	PeKCS32	771	790	-	22.1094	1.67e-08	0.000494	CTCCAGCTCCATCACCGCCA
AT5G44210	ERF9	ERF	PeKCS24	319	339	-	22.25	1.92e-08	0.00114	CGGAGACATCAGCGGCGGCAG
AT2G31230	ERF15	ERF	PeKCS32	1	15	-	22.3594	1.94e-08	0.00117	CGCACCAGCCGCCGC
AT1G21910	ERF012	ERF	PeKCS32	772	791	-	21.6875	2.28e-08	0.000534	TCTCCAGCTCCATCACCGCC
AT4G28140	ERF054	ERF	PeKCS32	64	83	+	21.3281	2.49e-08	0.000506	gtcggtggtggacgggctgc
AT4G28140	ERF054	ERF	PeKCS32	336	355	-	21.2031	2.82e-08	0.000506	GGCGGTGGCCAGGGTGCTGA
AT1G71450	ERF021	ERF	PeKCS32	313	332	+	21.3438	3.06e-08	0.000603	ccgctcccccggcgccgaca
AT1G21910	ERF012	ERF	PeKCS32	391	410	-	21.3594	3.13e-08	0.000534	GCACCATCGCCATCACCGTC
AT3G24050	GATA1	GATA	PeKCS32	392	406	+	20.7647	3.41e-08	0.00214	acggtgatggcgatg
AT3G48160	E2FE	E2F/DP	PeKCS14	52	72	+	21.9559	3.44e-08	0.00212	acaaaacgattcccgccaaaa
AT2G35700	ERF038	ERF	PeKCS32	318	332	-	20.25	3.54e-08	0.00207	TGTCGGCGCCGGGGG
AT1G72050	TFIIIA	C2H2	PeKCS4	923	941	+	21.1681	3.63e-08	0.000751	cttcctccacaacctcttc
AT1G21910	ERF012	ERF	PeKCS32	336	355	+	21.2031	3.66e-08	0.000534	tcagcaccctggccaccgcc
AT2G02820	MYB88	MYB	PeKCS32	24	38	+	19.75	3.75e-08	0.00214	tcgccccgcgccacc
AT5G62940	DOF5.6	Dof	PeKCS30	750	770	+	17.5312	3.8e-08	0.00238	aaaaaagggaaaaagtaaatt
AT5G66940	DOF5.8	Dof	PeKCS8	461	489	+	18.875	4.34e-08	0.00266	tcgttttcattttttcctttttcttatgt
AT1G72050	TFIIIA	C2H2	PeKCS12	295	313	+	20.916	4.37e-08	0.000751	cctccccttcccctccctc
AT5G67190	ERF010	ERF	PeKCS32	318	332	+	20.4844	4.37e-08	0.00253	cccccggcgccgaca
AT2G45660	SOC1	MIKC_MADS	PeKCS2	230	250	+	18.6232	4.77e-08	0.00145	cttttttttttgtttctttct
AT5G63090	LOB	LBD	PeKCS32	130	150	+	20.7812	4.93e-08	0.00221	cctggcgctgccgctgccgct
AT1G65620	LBD6	LBD	PeKCS32	2	22	-	20.9062	5.09e-08	0.00167	CGACTGCCGCACCAGCCGCCG
AT1G12610	DREB1F	ERF	PeKCS32	321	335	-	20.2353	5.2e-08	0.00322	TCATGTCGGCGCCGG
AT4G28140	ERF054	ERF	PeKCS32	391	410	+	20.5625	5.24e-08	0.000705	gacggtgatggcgatggtgc
AT4G36900	RAP2-10	ERF	PeKCS32	607	616	-	20.5983	5.25e-08	0.00281	GGCGCCGCCC
AT3G11020	DREB2B	ERF	PeKCS32	318	338	-	20.1094	5.25e-08	0.00306	TGATCATGTCGGCGCCGGGGG
AT4G25470	DREB1C	ERF	PeKCS32	321	335	+	19.1406	5.26e-08	0.00312	ccggcgccgacatga
AT2G45660	SOC1	MIKC_MADS	PeKCS20	146	166	+	18.5507	5.42e-08	0.00145	tttttccttcttttttttttt
AT1G72050	TFIIIA	C2H2	PeKCS21	887	905	+	20.605	5.48e-08	0.000751	tctcttccacctctgcctc
AT4G38000	DOF4.7	Dof	PeKCS2	228	255	+	18.7969	5.8e-08	0.00356	ctcttttttttttgtttctttcttttcg
AT1G65620	LBD6	LBD	PeKCS24	319	339	+	20.6875	5.94e-08	0.00167	ctgccgccgctgatgtctccg
AT5G14960	E2FD	E2F/DP	PeKCS14	59	78	-	20.5938	6.4e-08	0.00397	TAATAATTTTGGCGGGAATC
AT4G38910	BPC5	BBR-BPC	PeKCS5	970	999	+	-12.1519	6.45e-08	0.00228	ggaaaaaaagggaaacagaaagacagagag
AT1G72050	TFIIIA	C2H2	PeKCS15	943	961	+	20.2773	6.95e-08	0.000751	cttcctcatacttctcctc
AT1G72050	TFIIIA	C2H2	PeKCS14	943	961	+	20.2773	6.95e-08	0.000751	cttcctcatacttctcctc
AT4G38910	BPC5	BBR-BPC	PeKCS3	300	329	-	-12.8101	7.55e-08	0.00228	AGCATGAGGAAGAGGAAAAGCGACAGAGAG
AT1G72050	TFIIIA	C2H2	PeKCS29	872	890	+	20.1513	7.59e-08	0.000751	cctcctcattattctcctc
AT3G46070	AT3G46070	C2H2	PeKCS1	38	52	+	17.3836	7.69e-08	0.00485	tcactctcactccca
AT5G63090	LOB	LBD	PeKCS32	769	789	-	20.0781	7.79e-08	0.00221	TCCAGCTCCATCACCGCCAGC
AT5G25390	SHN3	ERF	PeKCS32	391	411	-	19.1304	8.04e-08	0.00439	AGCACCATCGCCATCACCGTC
AT1G69570	CDF5	Dof	PeKCS20	139	165	+	18.8594	8.77e-08	0.00352	tatattctttttccttctttttttttt
AT5G65130	AT5G65130	ERF	PeKCS32	318	332	+	20.2344	9.15e-08	0.00525	cccccggcgccgaca
AT4G28140	ERF054	ERF	PeKCS32	772	791	+	19.9531	9.19e-08	0.000989	ggcggtgatggagctggaga
AT1G71450	ERF021	ERF	PeKCS32	765	784	-	19.8594	9.38e-08	0.00139	CTCCATCACCGCCAGCGGCG
AT1G53910	RAP2-12	ERF	PeKCS24	319	339	-	20.2344	1.01e-07	0.0059	CGGAGACATCAGCGGCGGCAG
AT2G40340	DREB2C	ERF	PeKCS32	391	411	+	19.7647	1.02e-07	0.006	gacggtgatggcgatggtgct
AT3G50260	ERF011	ERF	PeKCS32	318	332	+	19.7656	1.03e-07	0.00358	cccccggcgccgaca
AT4G16750	ERF039	ERF	PeKCS32	319	333	+	19.25	1.06e-07	0.00612	ccccggcgccgacat
AT1G09540	MYB61	MYB	PeKCS25	893	907	+	17.8594	1.1e-07	0.0069	tccacccacccaccc
AT2G45660	SOC1	MIKC_MADS	PeKCS5	972	992	-	18.1304	1.1e-07	0.00145	TCTTTCTGTTTCCCTTTTTTT
AT1G69570	CDF5	Dof	PeKCS30	744	770	-	18.6094	1.16e-07	0.00352	AATTTACTTTTTCCCTTTTTTTTCCCG
AT2G30340	LBD13	LBD	PeKCS32	2	18	+	19.8281	1.17e-07	0.00395	cggcggctggtgcggca
AT5G67000	ERF122	ERF	PeKCS27	910	924	-	18.9726	1.2e-07	0.00705	TTGCTGCGGCGGAGA
AT5G13910	LEP	ERF	PeKCS32	306	326	+	19.7812	1.2e-07	0.00347	agcggcgccgctcccccggcg
AT2G45660	SOC1	MIKC_MADS	PeKCS2	232	252	+	18.0725	1.21e-07	0.00145	tttttttttgtttctttcttt
AT2G45660	SOC1	MIKC_MADS	PeKCS2	234	254	+	18.058	1.23e-07	0.00145	tttttttgtttctttcttttc
AT3G50410	DOF3.4	Dof	PeKCS8	462	482	+	16.5781	1.27e-07	0.00775	cgttttcattttttccttttt
AT5G63090	LOB	LBD	PeKCS24	321	341	+	19.2969	1.28e-07	0.00242	gccgccgctgatgtctccgac
AT4G25480	DREB1A	ERF	PeKCS32	322	335	+	17.6875	1.28e-07	0.00754	cggcgccgacatga
AT3G24050	GATA1	GATA	PeKCS32	395	409	+	19.2941	1.3e-07	0.00408	gtgatggcgatggtg
AT3G23250	MYB15	MYB	PeKCS32	424	444	+	18.3125	1.32e-07	0.00813	ccaggacaccaccacctacca
AT5G19790	RAP2-11	ERF	PeKCS30	813	827	-	19.4844	1.33e-07	0.00753	ATCTCACCGCCGGCG
AT5G17430	BBM	AP2	PeKCS3	778	797	+	18.5696	1.34e-07	0.00332	gaagaagagggggaaagaaa
AT1G27730	ZAT10	C2H2	PeKCS1	39	49	+	14.9385	1.36e-07	0.00859	cactctcactc
AT3G50260	ERF011	ERF	PeKCS32	771	785	-	19.4688	1.4e-07	0.00358	GCTCCATCACCGCCA
AT4G27950	CRF4	ERF	PeKCS24	319	339	+	19.0882	1.43e-07	0.00814	ctgccgccgctgatgtctccg
AT5G47220	ERF2	ERF	PeKCS32	768	788	-	19.5312	1.45e-07	0.00862	CCAGCTCCATCACCGCCAGCG
AT5G25390	SHN3	ERF	PeKCS32	772	792	-	17.9855	1.49e-07	0.00439	ATCTCCAGCTCCATCACCGCC
AT3G20310	ERF7	ERF	PeKCS32	2	22	-	19.3594	1.5e-07	0.00426	CGACTGCCGCACCAGCCGCCG
AT1G21910	ERF012	ERF	PeKCS32	312	331	+	19.625	1.53e-07	0.00179	gccgctcccccggcgccgac
AT2G01930	BPC1	BBR-BPC	PeKCS3	774	797	+	15.3594	1.54e-07	0.00589	aggagaagaagagggggaaagaaa
AT3G57230	AGL16	MIKC_MADS	PeKCS2	304	318	+	18.9688	1.55e-07	0.00979	tttcccatttgggta
AT1G22810	ERF019	ERF	PeKCS2	198	212	-	19.5156	1.57e-07	0.00953	GGAGAGGGCGGTGGA
AT1G44830	ERF014	ERF	PeKCS32	771	785	-	19.625	1.6e-07	0.00547	GCTCCATCACCGCCA
AT5G66940	DOF5.8	Dof	PeKCS5	649	677	-	17.8438	1.66e-07	0.00509	CCATCCTTGCTTTTCTCTTTTTTTTATTT
AT1G65620	LBD6	LBD	PeKCS32	771	791	-	19.1719	1.66e-07	0.00313	TCTCCAGCTCCATCACCGCCA
AT1G74650	ATY13	MYB	PeKCS8	982	996	-	18.3125	1.68e-07	0.0105	CAACCCCCACCAACT
AT3G50260	ERF011	ERF	PeKCS32	342	356	+	19.25	1.76e-07	0.00358	ccctggccaccgccc
AT1G12630	ERF027	ERF	PeKCS32	389	409	-	18.9219	1.76e-07	0.00503	CACCATCGCCATCACCGTCAG
AT3G20310	ERF7	ERF	PeKCS32	771	791	-	19.125	1.77e-07	0.00426	TCTCCAGCTCCATCACCGCCA
AT5G50570	SPL13A	SBP	PeKCS27	270	280	-	16.125	1.79e-07	0.0113	ATTGTACGGAC
AT1G77640	ERF013	ERF	PeKCS32	110	130	-	19.4688	1.79e-07	0.0104	GTGGGCGAAGAGGTCGGTGGG
AT1G44830	ERF014	ERF	PeKCS32	318	332	+	19.4219	1.85e-07	0.00547	cccccggcgccgaca
AT2G01570	RGA	GRAS	PeKCS5	653	672	+	17.7571	1.86e-07	0.00778	aaaaaaaagagaaaagcaag
AT5G64750	ABR1	ERF	PeKCS24	320	338	-	19.25	1.87e-07	0.0108	GGAGACATCAGCGGCGGCA
AT2G30340	LBD13	LBD	PeKCS32	835	851	+	19.1875	1.92e-07	0.00395	cgccgtggagcccggcg
AT5G17430	BBM	AP2	PeKCS20	144	163	-	18.2658	1.93e-07	0.00332	AAAAAAAAGAAGGAAAAAGA
AT2G01930	BPC1	BBR-BPC	PeKCS3	295	318	-	14.8281	1.95e-07	0.00589	GAGGAAAAGCGACAGAGAGAGAAC
AT2G30340	LBD13	LBD	PeKCS32	835	851	-	19.1406	1.99e-07	0.00395	CGCCGGGCTCCACGGCG
AT1G72050	TFIIIA	C2H2	PeKCS5	852	870	+	18.7395	2.01e-07	0.00154	ccgcaccctcctctccttc
AT4G28140	ERF054	ERF	PeKCS6	860	879	+	19.0469	2.02e-07	0.00181	gtcggccgcgggaggcgggg
AT1G29160	DOF1.5	Dof	PeKCS30	750	770	+	16.7812	2.06e-07	0.0128	aaaaaagggaaaaagtaaatt
AT1G78080	RAP2-4	ERF	PeKCS32	605	614	-	15.4211	2.08e-07	0.0123	CGCCGCCCAG
AT1G71450	ERF021	ERF	PeKCS32	768	787	-	18.7344	2.11e-07	0.00237	CAGCTCCATCACCGCCAGCG
AT4G06746	RAP2-9	ERF	PeKCS32	103	121	+	19.1406	2.12e-07	0.0123	cggttcgcccaccgacctc
AT3G20310	ERF7	ERF	PeKCS32	131	151	+	18.8594	2.13e-07	0.00426	ctggcgctgccgctgccgctg
AT2G02820	MYB88	MYB	PeKCS32	937	951	+	18.3906	2.14e-07	0.00612	cggccccgcgccttc
AT2G40340	DREB2C	ERF	PeKCS24	321	341	-	18.5735	2.15e-07	0.00635	GTCGGAGACATCAGCGGCGGC
AT1G43160	RAP2-6	ERF	PeKCS32	318	332	-	19.0625	2.19e-07	0.0126	TGTCGGCGCCGGGGG
AT2G33710	AT2G33710	ERF	PeKCS32	318	332	+	19.0625	2.26e-07	0.0126	cccccggcgccgaca
AT5G67190	ERF010	ERF	PeKCS32	771	785	-	18.9062	2.31e-07	0.00426	GCTCCATCACCGCCA
AT5G18450	DREB2G	ERF	PeKCS2	198	212	-	19.0625	2.32e-07	0.0139	GGAGAGGGCGGTGGA
AT1G72050	TFIIIA	C2H2	PeKCS15	940	958	+	18.5126	2.34e-07	0.00154	cttcttcctcatacttctc
AT1G72050	TFIIIA	C2H2	PeKCS14	940	958	+	18.5126	2.34e-07	0.00154	cttcttcctcatacttctc
AT5G17430	BBM	AP2	PeKCS20	152	171	-	18.1013	2.34e-07	0.00332	AGGACAAAAAAAAAAAGAAG
AT1G71450	ERF021	ERF	PeKCS21	888	907	+	18.5469	2.4e-07	0.00237	ctcttccacctctgcctccg
AT5G67190	ERF010	ERF	PeKCS32	63	77	-	18.8594	2.41e-07	0.00426	CGTCCACCACCGACT
AT1G03800	ERF10	ERF	PeKCS32	769	789	-	18.7812	2.48e-07	0.012	TCCAGCTCCATCACCGCCAGC
AT1G49480	REM19	B3	PeKCS20	155	169	-	17.7941	2.48e-07	0.0154	GACAAAAAAAAAAAG
AT1G46768	RAP2-1	ERF	PeKCS32	321	333	-	18.6875	2.61e-07	0.0151	ATGTCGGCGCCGG
AT2G42200	SPL9	SBP	PeKCS27	270	280	-	13.9062	2.69e-07	0.0169	ATTGTACGGAC
AT5G17430	BBM	AP2	PeKCS18	273	292	-	17.9747	2.71e-07	0.00332	TGTGAAAAAAAGGAGAGAGA
AT5G17430	BBM	AP2	PeKCS19	273	292	-	17.9747	2.71e-07	0.00332	TGTGAAAAAAAGGAGAGAGA
AT2G40220	ABI4	ERF	PeKCS30	844	853	+	17.593	2.8e-07	0.0083	cggcgcctcc
AT5G51990	DREB1D	ERF	PeKCS32	323	335	-	17.5156	2.83e-07	0.0166	TCATGTCGGCGCC
AT5G19790	RAP2-11	ERF	PeKCS32	234	248	-	18.6562	2.83e-07	0.00804	CCTTCCCGGCCGGCT
AT3G55370	OBP3	Dof	PeKCS5	652	672	-	17.1406	2.91e-07	0.00895	CTTGCTTTTCTCTTTTTTTTA
AT5G67190	ERF010	ERF	PeKCS32	390	404	-	18.6562	2.95e-07	0.00426	TCGCCATCACCGTCA
AT3G50410	DOF3.4	Dof	PeKCS5	974	994	-	16.0781	2.95e-07	0.00903	TGTCTTTCTGTTTCCCTTTTT
AT5G25390	SHN3	ERF	PeKCS21	886	906	+	16.6812	2.96e-07	0.00532	ttctcttccacctctgcctcc
AT1G44830	ERF014	ERF	PeKCS32	63	77	-	18.7656	2.98e-07	0.00566	CGTCCACCACCGACT
AT3G23240	ERF1B	ERF	PeKCS11	230	257	+	18.7812	3e-07	0.0143	caccgtgcgccgccttggcgattaccgt
AT5G65130	AT5G65130	ERF	PeKCS32	342	356	+	18.5	3.05e-07	0.00876	ccctggccaccgccc
AT1G20640	NLP4	Nin-like	PeKCS31	700	714	+	17.1765	3.08e-07	0.0184	ggggcagcagctacg
AT3G20310	ERF7	ERF	PeKCS32	390	410	-	18.3125	3.1e-07	0.00465	GCACCATCGCCATCACCGTCA
AT5G47220	ERF2	ERF	PeKCS21	781	801	-	18.3281	3.12e-07	0.00929	GCGTAGACGCTGCCGCCATCG
AT4G27950	CRF4	ERF	PeKCS32	134	154	+	17.7206	3.14e-07	0.00814	gcgctgccgctgccgctggtg
AT3G50260	ERF011	ERF	PeKCS32	390	404	-	18.5938	3.21e-07	0.00447	TCGCCATCACCGTCA
AT2G28810	DOF2.2	Dof	PeKCS8	463	483	+	16.5781	3.21e-07	0.02	gttttcattttttcctttttc
AT4G28140	ERF054	ERF	PeKCS32	3	22	+	18.4688	3.24e-07	0.00249	ggcggctggtgcggcagtcg
AT1G30210	TCP24	TCP	PeKCS15	200	211	-	19.1875	3.24e-07	0.0189	GGTGGGACCACT
AT1G50640	ERF3	ERF	PeKCS32	318	332	-	18.5312	3.25e-07	0.0189	TGTCGGCGCCGGGGG
AT5G60850	DOF5.4	Dof	PeKCS8	470	483	-	14.7188	3.28e-07	0.0207	GAAAAAGGAAAAAA
AT5G05550	AT5G05550	Trihelix	PeKCS30	810	824	+	18.3281	3.33e-07	0.0191	ccccgccggcggtga
AT3G12720	ATY53	MYB	PeKCS22	97	117	+	17.5	3.34e-07	0.0209	cgtgttgtgtcgttaggtgag
AT1G53230	TCP3	TCP	PeKCS15	199	211	-	19.1094	3.39e-07	0.0197	GGTGGGACCACTA
AT3G15210	ERF4	ERF	PeKCS27	910	924	+	18.7188	3.4e-07	0.02	tctccgccgcagcaa
AT4G36900	RAP2-10	ERF	PeKCS11	235	244	+	18.641	3.48e-07	0.00931	tgcgccgcct
AT1G71450	ERF021	ERF	PeKCS24	323	342	+	18	3.51e-07	0.00271	cgccgctgatgtctccgacg
AT4G25490	DREB1B	ERF	PeKCS32	323	334	+	17.2969	3.58e-07	0.0218	ggcgccgacatg
AT5G25390	SHN3	ERF	PeKCS32	769	789	-	16.2899	3.62e-07	0.00532	TCCAGCTCCATCACCGCCAGC
AT2G40340	DREB2C	ERF	PeKCS32	766	786	+	17.7059	3.64e-07	0.00716	gccgctggcggtgatggagct
AT5G63090	LOB	LBD	PeKCS32	136	156	+	17.5781	3.64e-07	0.00517	gctgccgctgccgctggtgac
AT3G50260	ERF011	ERF	PeKCS32	63	77	-	18.4375	3.66e-07	0.00447	CGTCCACCACCGACT
AT1G71450	ERF021	ERF	PeKCS32	393	412	-	17.9375	3.67e-07	0.00271	CAGCACCATCGCCATCACCG
AT2G40220	ABI4	ERF	PeKCS21	785	794	-	17.3023	3.67e-07	0.0083	CGCTGCCGCC
AT2G43000	JUB1	NAC	PeKCS32	307	326	-	18.3438	3.69e-07	0.021	CGCCGGGGGAGCGGCGCCGC
AT4G38000	DOF4.7	Dof	PeKCS8	456	483	+	17.1875	3.69e-07	0.0113	tgctctcgttttcattttttcctttttc
AT1G34670	AtMYB93	MYB	PeKCS31	783	803	+	16.8906	3.7e-07	0.0231	ttggaaatagtaggtgaaaca
AT1G44830	ERF014	ERF	PeKCS32	390	404	-	18.4062	3.82e-07	0.00566	TCGCCATCACCGTCA
AT2G01570	RGA	GRAS	PeKCS15	929	948	-	17.1143	3.89e-07	0.00778	AGGAAGAAGAGAGAAGGAAG
AT2G01570	RGA	GRAS	PeKCS14	929	948	-	17.1143	3.89e-07	0.00778	AGGAAGAAGAGAGAAGGAAG
AT3G49690	RAX3	MYB	PeKCS32	435	447	-	18.1266	3.89e-07	0.0225	AGCTGGTAGGTGG
AT1G72050	TFIIIA	C2H2	PeKCS5	855	873	+	17.7311	3.91e-07	0.00232	caccctcctctccttcccc
AT5G44210	ERF9	ERF	PeKCS32	134	154	-	17.6094	3.91e-07	0.0116	CACCAGCGGCAGCGGCAGCGC
AT1G53170	ERF8	ERF	PeKCS32	317	331	+	18.3281	3.92e-07	0.0237	tcccccggcgccgac
AT4G31060	ERF015	ERF	PeKCS32	111	130	+	18.4219	4.01e-07	0.0181	ccaccgacctcttcgcccac
AT2G45660	SOC1	MIKC_MADS	PeKCS5	654	674	-	17.2174	4.06e-07	0.00398	TCCTTGCTTTTCTCTTTTTTT
AT1G65620	LBD6	LBD	PeKCS32	835	855	-	17.7344	4.17e-07	0.00471	ACCTCGCCGGGCTCCACGGCG
AT5G67190	ERF010	ERF	PeKCS32	342	356	+	18.25	4.17e-07	0.00483	ccctggccaccgccc
AT1G19210	ERF017	ERF	PeKCS7	827	840	-	17.9688	4.18e-07	0.024	ATGGACGGTGTGGG
AT4G27950	CRF4	ERF	PeKCS32	768	788	-	17.1912	4.21e-07	0.00814	CCAGCTCCATCACCGCCAGCG
AT1G77640	ERF013	ERF	PeKCS32	760	780	+	18.4219	4.22e-07	0.0122	cggctcgccgctggcggtgat
AT3G02940	MYB107	MYB	PeKCS2	663	680	+	16.8594	4.31e-07	0.0271	aaggtagttgaactatcg
AT1G51700	DOF1.7	Dof	PeKCS8	468	488	-	15.8438	4.31e-07	0.0175	CATAAGAAAAAGGAAAAAATG
AT3G55370	OBP3	Dof	PeKCS20	141	161	+	16.7969	4.42e-07	0.00907	tattctttttccttctttttt
AT5G07310	ERF115	ERF	PeKCS32	137	151	+	17.7656	4.47e-07	0.0219	ctgccgctgccgctg
AT1G69570	CDF5	Dof	PeKCS2	224	250	+	17.3125	4.47e-07	0.00734	cttactcttttttttttgtttctttct
AT3G20310	ERF7	ERF	PeKCS24	310	330	+	17.7344	4.56e-07	0.00547	tcttccaagctgccgccgctg
AT5G64750	ABR1	ERF	PeKCS32	308	326	-	17.9375	4.6e-07	0.0132	CGCCGGGGGAGCGGCGCCG
AT1G75490	DREB2D	ERF	PeKCS32	318	332	+	17.9844	4.63e-07	0.0149	cccccggcgccgaca
AT1G65620	LBD6	LBD	PeKCS32	128	148	+	17.5625	4.64e-07	0.00471	cacctggcgctgccgctgccg
AT1G28370	ERF11	ERF	PeKCS32	318	332	+	17.9844	4.64e-07	0.0274	cccccggcgccgaca
AT1G12630	ERF027	ERF	PeKCS32	770	790	-	17.9375	4.68e-07	0.00729	CTCCAGCTCCATCACCGCCAG
AT5G66940	DOF5.8	Dof	PeKCS5	967	995	-	16.9531	4.7e-07	0.0096	CTGTCTTTCTGTTTCCCTTTTTTTCCCCT
AT3G60530	GATA4	GATA	PeKCS30	825	839	-	16.7656	4.77e-07	0.0298	TGCTGGATCCGAATC
AT1G51600	GATA28	GATA	PeKCS32	214	232	-	15.9452	4.81e-07	0.0133	CATGTTCATCATGGTCATC
AT1G69570	CDF5	Dof	PeKCS5	648	674	-	17.2344	4.83e-07	0.00734	TCCTTGCTTTTCTCTTTTTTTTATTTA
AT3G11020	DREB2B	ERF	PeKCS32	765	785	+	17.9688	4.83e-07	0.0141	cgccgctggcggtgatggagc
AT5G62470	MYB96	MYB	PeKCS8	979	996	+	17.4219	4.86e-07	0.0303	atcagttggtgggggttg
AT4G06746	RAP2-9	ERF	PeKCS32	316	334	+	18.4531	4.9e-07	0.0142	ctcccccggcgccgacatg
AT2G22540	SVP	MIKC_MADS	PeKCS2	302	316	+	17.9375	4.99e-07	0.0315	cctttcccatttggg
AT1G65620	LBD6	LBD	PeKCS32	831	851	+	17.4375	5.01e-07	0.00471	cgctcgccgtggagcccggcg
AT1G12630	ERF027	ERF	PeKCS21	783	803	-	17.8438	5.11e-07	0.00729	TGGCGTAGACGCTGCCGCCAT
AT5G25390	SHN3	ERF	PeKCS32	394	414	-	15.6087	5.12e-07	0.00537	AGCAGCACCATCGCCATCACC
AT2G01930	BPC1	BBR-BPC	PeKCS3	782	805	+	12.5625	5.13e-07	0.00889	aagagggggaaagaaaatgaaagg
AT5G13790	AGL15	MIKC_MADS	PeKCS2	303	321	+	17.9062	5.17e-07	0.0325	ctttcccatttgggtaggc
AT3G23240	ERF1B	ERF	PeKCS32	128	155	+	17.8281	5.19e-07	0.0143	cacctggcgctgccgctgccgctggtga
AT1G72050	TFIIIA	C2H2	PeKCS1	802	820	-	17.2941	5.2e-07	0.0028	CCTCCTCCTCCTCGTAGAC
AT5G22220	E2FB	E2F/DP	PeKCS32	972	981	+	15.1277	5.22e-07	0.0284	gcgcgccctg
AT5G08330	TCP21	TCP	PeKCS30	309	322	+	18.1406	5.3e-07	0.0314	tgtgggtcccgtcc
AT5G63090	LOB	LBD	PeKCS27	608	628	+	16.9219	5.35e-07	0.0058	tccgcctcaatctccagctca
AT5G39660	CDF2	Dof	PeKCS20	693	702	-	12.4957	5.37e-07	0.0338	CAAAAAGCGC
AT1G03800	ERF10	ERF	PeKCS27	903	923	+	17.5312	5.39e-07	0.012	actaatctctccgccgcagca
AT5G18450	DREB2G	ERF	PeKCS21	892	906	-	17.8281	5.43e-07	0.0163	GGAGGCAGAGGTGGA
AT1G09540	MYB61	MYB	PeKCS32	434	448	+	16.7344	5.44e-07	0.017	accacctaccagctc
AT5G47220	ERF2	ERF	PeKCS11	227	247	+	17.3906	5.49e-07	0.0101	cgacaccgtgcgccgccttgg
AT5G19790	RAP2-11	ERF	PeKCS30	806	820	+	17.875	5.5e-07	0.0104	tggaccccgccggcg
AT5G49300	GATA16	GATA	PeKCS10	177	203	-	10.3908	5.51e-07	0.0172	CTTAATCATTAGCTTGATGATGATCAT
AT4G16750	ERF039	ERF	PeKCS32	770	784	-	17.6875	5.59e-07	0.0135	CTCCATCACCGCCAG
AT1G72740	AT1G72740	MYB_related	PeKCS1	296	310	-	18.1618	5.62e-07	0.0355	AAAAAACCCTAAACC
AT2G45660	SOC1	MIKC_MADS	PeKCS2	236	256	+	16.9565	5.63e-07	0.00437	tttttgtttctttcttttcgt
AT2G45680	TCP9	TCP	PeKCS30	301	321	+	16.6618	5.67e-07	0.0139	tgcactcttgtgggtcccgtc
AT1G29160	DOF1.5	Dof	PeKCS5	965	985	+	16.0625	5.67e-07	0.0176	ggaggggaaaaaaagggaaac
AT5G02460	DOF5.1	Dof	PeKCS8	463	483	-	16.6719	5.7e-07	0.0182	GAAAAAGGAAAAAATGAAAAC
AT1G72050	TFIIIA	C2H2	PeKCS3	770	788	-	17.1513	5.7e-07	0.00282	CCCTCTTCTTCTCCTCCTA
AT4G26640	WRKY20	WRKY	PeKCS9	792	804	-	16.5781	5.73e-07	0.0362	AGCGTTGACTATT
AT1G75490	DREB2D	ERF	PeKCS32	342	356	+	17.6875	5.74e-07	0.0149	ccctggccaccgccc
AT2G23340	ERF008	ERF	PeKCS32	319	335	-	18.3125	5.75e-07	0.0208	TCATGTCGGCGCCGGGG
AT1G06280	LBD2	LBD	PeKCS32	112	126	-	17.125	5.76e-07	0.0343	GCGAAGAGGTCGGTG
AT5G07100	WRKY26	WRKY	PeKCS9	792	804	+	17.5949	5.77e-07	0.0364	aatagtcaacgct
AT4G38910	BPC5	BBR-BPC	PeKCS3	294	323	-	-22.0127	5.8e-07	0.00953	AGGAAGAGGAAAAGCGACAGAGAGAGAACC
AT5G25190	ERF003	ERF	PeKCS32	306	324	-	17.4375	5.81e-07	0.014	CCGGGGGAGCGGCGCCGCT
AT2G01930	BPC1	BBR-BPC	PeKCS3	768	791	+	12.2344	5.88e-07	0.00889	aataggaggagaagaagaggggga
AT3G57920	SPL15	SBP	PeKCS27	269	282	-	17.6324	5.91e-07	0.0368	GTATTGTACGGACT
AT2G45660	SOC1	MIKC_MADS	PeKCS20	148	168	+	16.913	5.93e-07	0.00437	tttccttctttttttttttgt
AT1G71450	ERF021	ERF	PeKCS32	2	21	-	17.2188	5.96e-07	0.0039	GACTGCCGCACCAGCCGCCG
AT3G15270	SPL5	SBP	PeKCS27	270	281	-	17.5781	6.01e-07	0.038	TATTGTACGGAC
AT1G03800	ERF10	ERF	PeKCS32	314	334	+	17.3438	6.03e-07	0.012	cgctcccccggcgccgacatg
AT5G18560	ERF086	ERF	PeKCS32	318	332	+	17.7344	6.12e-07	0.0204	cccccggcgccgaca
AT5G63090	LOB	LBD	PeKCS21	889	909	+	16.6875	6.13e-07	0.0058	tcttccacctctgcctccgag
AT2G45680	TCP9	TCP	PeKCS32	830	850	+	16.4853	6.17e-07	0.0139	gcgctcgccgtggagcccggc
AT1G13450	GT-1	Trihelix	PeKCS8	316	334	+	17.2031	6.17e-07	0.0388	atgtaaccatagttaagtg
AT3G06740	GATA15	GATA	PeKCS32	214	232	-	16.5217	6.21e-07	0.022	CATGTTCATCATGGTCATC
AT3G16770	RAP2-3	ERF	PeKCS11	236	243	+	17.8558	6.26e-07	0.0171	gcgccgcc
AT3G16770	RAP2-3	ERF	PeKCS32	608	615	-	17.8558	6.26e-07	0.0171	GCGCCGCC
AT4G38910	BPC5	BBR-BPC	PeKCS3	296	325	-	-22.4684	6.32e-07	0.00953	TGAGGAAGAGGAAAAGCGACAGAGAGAGAA
AT1G64620	DOF1.8	Dof	PeKCS30	752	770	+	15.3281	6.34e-07	0.0333	aaaagggaaaaagtaaatt
AT5G25390	SHN3	ERF	PeKCS4	947	967	+	15.1739	6.36e-07	0.00537	cccactgacagcgcctccacc
AT4G31060	ERF015	ERF	PeKCS32	760	779	-	17.8594	6.37e-07	0.0181	TCACCGCCAGCGGCGAGCCG
AT1G72050	TFIIIA	C2H2	PeKCS1	805	823	-	16.9748	6.38e-07	0.00291	GTTCCTCCTCCTCCTCGTA
AT3G04070	NAC047	NAC	PeKCS25	934	948	-	15.6094	6.4e-07	0.0202	AGGAGACGTGTTGCA
AT3G04070	NAC047	NAC	PeKCS26	934	948	-	15.6094	6.4e-07	0.0202	AGGAGACGTGTTGCA
AT1G51600	GATA28	GATA	PeKCS32	388	406	-	15.3425	6.4e-07	0.0133	CATCGCCATCACCGTCAGC
AT1G51600	GATA28	GATA	PeKCS32	391	409	-	15.3425	6.4e-07	0.0133	CACCATCGCCATCACCGTC
AT5G65130	AT5G65130	ERF	PeKCS32	771	785	-	17.3281	6.41e-07	0.0123	GCTCCATCACCGCCA
AT1G71450	ERF021	ERF	PeKCS32	132	151	+	17.0625	6.61e-07	0.0039	tggcgctgccgctgccgctg
AT1G67260	TCP1	TCP	PeKCS30	309	338	+	16.6329	6.72e-07	0.0334	tgtgggtcccgtcccttagcaataaaaaat
AT5G02460	DOF5.1	Dof	PeKCS3	666	686	-	16.5312	6.72e-07	0.0182	AAAAAAGCAACAACAAGAAAA
AT4G18390	TCP2	TCP	PeKCS15	201	210	+	15.5851	6.73e-07	0.02	gtggtcccac
AT4G18390	TCP2	TCP	PeKCS15	201	210	-	15.5851	6.73e-07	0.02	GTGGGACCAC
AT5G05550	AT5G05550	Trihelix	PeKCS30	809	823	-	17.5938	6.73e-07	0.0193	CACCGCCGGCGGGGT
AT4G38000	DOF4.7	Dof	PeKCS5	973	1000	-	16.6094	6.74e-07	0.0124	TCTCTCTGTCTTTCTGTTTCCCTTTTTT
AT5G47220	ERF2	ERF	PeKCS24	310	330	+	17.0312	6.77e-07	0.0101	tcttccaagctgccgccgctg
AT5G18560	ERF086	ERF	PeKCS24	316	330	+	17.5625	6.79e-07	0.0204	aagctgccgccgctg
AT2G40220	ABI4	ERF	PeKCS32	311	320	+	16.8953	6.81e-07	0.0083	cgccgctccc
AT3G24050	GATA1	GATA	PeKCS1	27	41	-	17.3676	6.92e-07	0.0145	GTGATGATGCAGATG
AT1G65620	LBD6	LBD	PeKCS32	134	154	+	16.8906	6.98e-07	0.00535	gcgctgccgctgccgctggtg
AT5G08070	TCP17	TCP	PeKCS15	201	211	+	17.2603	7.05e-07	0.0413	gtggtcccacc
AT4G16750	ERF039	ERF	PeKCS32	389	403	-	17.4375	7.05e-07	0.0135	CGCCATCACCGTCAG
AT1G49480	REM19	B3	PeKCS2	229	243	-	16.8382	7.06e-07	0.0218	AACAAAAAAAAAAGA
AT5G61600	ERF104	ERF	PeKCS21	782	800	-	16.9062	7.15e-07	0.0138	CGTAGACGCTGCCGCCATC
AT3G26790	FUS3	B3	PeKCS13	456	470	-	16.8906	7.17e-07	0.029	ATATGCATGCATGAT
AT5G67450	AZF1	C2H2	PeKCS1	38	48	-	14.5312	7.18e-07	0.0455	AGTGAGAGTGA
AT1G22810	ERF019	ERF	PeKCS32	766	780	+	17.4375	7.2e-07	0.0219	gccgctggcggtgat
AT1G71450	ERF021	ERF	PeKCS32	337	356	+	16.9219	7.26e-07	0.0039	cagcaccctggccaccgccc
AT3G27010	TCP20	TCP	PeKCS30	310	330	-	17.3125	7.28e-07	0.043	TTGCTAAGGGACGGGACCCAC
AT2G23340	ERF008	ERF	PeKCS32	106	122	-	18.0781	7.3e-07	0.0208	AGAGGTCGGTGGGCGAA
AT1G36060	ERF055	ERF	PeKCS32	108	121	-	17.5469	7.34e-07	0.0412	GAGGTCGGTGGGCG
AT5G61600	ERF104	ERF	PeKCS32	769	787	-	16.8594	7.34e-07	0.0138	CAGCTCCATCACCGCCAGC
AT5G25190	ERF003	ERF	PeKCS24	318	336	-	17.0469	7.4e-07	0.014	AGACATCAGCGGCGGCAGC
AT1G75490	DREB2D	ERF	PeKCS32	63	77	-	17.3281	7.42e-07	0.0149	CGTCCACCACCGACT
AT5G20240	PI	MIKC_MADS	PeKCS28	654	667	-	16.8125	7.44e-07	0.0456	ACAAAAGAGGAAAC
AT5G25390	SHN3	ERF	PeKCS32	133	153	+	14.8406	7.5e-07	0.00537	ggcgctgccgctgccgctggt
AT1G72050	TFIIIA	C2H2	PeKCS21	881	899	+	16.7143	7.52e-07	0.00319	cgctcttctcttccacctc
AT5G25390	SHN3	ERF	PeKCS32	127	147	+	14.8261	7.55e-07	0.00537	ccacctggcgctgccgctgcc
AT1G28160	ERF087	ERF	PeKCS32	318	332	-	17.2188	7.56e-07	0.0207	TGTCGGCGCCGGGGG
AT3G21175	GATA24	GATA	PeKCS10	175	189	+	15.4219	7.58e-07	0.0478	gcatgatcatcatca
AT1G65620	LBD6	LBD	PeKCS21	887	907	+	16.75	7.6e-07	0.00535	tctcttccacctctgcctccg
AT2G45680	TCP9	TCP	PeKCS4	806	826	+	16.0441	7.6e-07	0.0139	agcttctccaggggtcccacc
AT2G01570	RGA	GRAS	PeKCS2	232	251	-	16.4714	7.68e-07	0.00964	AAGAAAGAAACAAAAAAAAA
AT4G28140	ERF054	ERF	PeKCS11	224	243	-	17.3438	7.68e-07	0.00517	GGCGGCGCACGGTGTCGGAG
AT3G57600	DREB2F	ERF	PeKCS24	319	329	+	17.5	7.69e-07	0.0237	ctgccgccgct
AT1G72010	TCP22	TCP	PeKCS30	308	320	+	17.7656	7.71e-07	0.0447	ttgtgggtcccgt
AT2G45660	SOC1	MIKC_MADS	PeKCS5	970	990	-	16.6812	7.8e-07	0.00507	TTTCTGTTTCCCTTTTTTTCC
AT5G23280	TCP7	TCP	PeKCS30	310	320	+	17.5625	7.92e-07	0.025	gtgggtcccgt
AT1G51220	WIP5	C2H2	PeKCS32	35	49	+	15.9844	8.01e-07	0.0484	cacctggagcggatg
AT2G01570	RGA	GRAS	PeKCS20	733	752	+	16.4286	8.02e-07	0.00964	cggaaagagagaaaaccatg
AT2G40220	ABI4	ERF	PeKCS32	359	368	-	16.7442	8.03e-07	0.0083	CGCCGCCCTC
AT1G71450	ERF021	ERF	PeKCS21	781	800	-	16.7656	8.04e-07	0.00397	CGTAGACGCTGCCGCCATCG
AT1G51700	DOF1.7	Dof	PeKCS20	146	166	-	15.4219	8.07e-07	0.0175	AAAAAAAAAAAGAAGGAAAAA
AT3G06740	GATA15	GATA	PeKCS32	391	409	-	16.0145	8.16e-07	0.022	CACCATCGCCATCACCGTC
AT5G49330	MYB111	MYB	PeKCS32	435	444	-	16.1827	8.16e-07	0.0515	TGGTAGGTGG
AT4G28500	NAC073	NAC	PeKCS30	867	881	-	16.4844	8.18e-07	0.0516	CTTGAGATTCACGCT
AT5G25390	SHN3	ERF	PeKCS21	889	909	+	14.6522	8.23e-07	0.00537	tcttccacctctgcctccgag
AT5G51910	TCP19	TCP	PeKCS30	310	319	-	16.5213	8.31e-07	0.0467	CGGGACCCAC
AT1G72360	HRE1	ERF	PeKCS24	316	336	+	16.6094	8.31e-07	0.0236	aagctgccgccgctgatgtct
AT5G23280	TCP7	TCP	PeKCS4	815	825	-	17.3281	8.44e-07	0.025	GTGGGACCCCT
AT5G61600	ERF104	ERF	PeKCS32	313	331	+	16.6094	8.44e-07	0.0138	ccgctcccccggcgccgac
AT5G46830	BHLH28	bHLH	PeKCS27	270	281	-	16.7031	8.44e-07	0.0532	TATTGTACGGAC
AT1G51700	DOF1.7	Dof	PeKCS30	753	773	+	15.3906	8.45e-07	0.0175	aaagggaaaaagtaaattcaa
AT4G36900	RAP2-10	ERF	PeKCS32	608	617	+	17.0684	8.53e-07	0.0152	ggcggcgccc
AT1G68550	ERF118	ERF	PeKCS24	316	330	+	16.8906	8.61e-07	0.0355	aagctgccgccgctg
AT2G45660	SOC1	MIKC_MADS	PeKCS3	295	315	+	16.5942	8.62e-07	0.00507	gttctctctctgtcgcttttc
AT1G72050	TFIIIA	C2H2	PeKCS21	884	902	+	16.4958	8.62e-07	0.00333	tcttctcttccacctctgc
AT1G28160	ERF087	ERF	PeKCS24	316	330	-	16.9844	8.64e-07	0.0207	CAGCGGCGGCAGCTT
AT3G02150	TCP13	TCP	PeKCS15	199	211	-	16.9863	8.65e-07	0.0514	GGTGGGACCACTA
AT5G02460	DOF5.1	Dof	PeKCS2	235	255	-	16.2969	8.79e-07	0.0182	CGAAAAGAAAGAAACAAAAAA
AT4G17490	ERF6	ERF	PeKCS32	765	785	-	15.7656	8.8e-07	0.0297	GCTCCATCACCGCCAGCGGCG
AT3G28910	MYB30	MYB	PeKCS26	895	909	+	16.5625	8.89e-07	0.0277	cacccacccacccac
AT3G28910	MYB30	MYB	PeKCS25	895	909	+	16.5625	8.89e-07	0.0277	cacccacccacccac
AT5G25190	ERF003	ERF	PeKCS32	765	783	+	16.7344	8.93e-07	0.014	cgccgctggcggtgatgga
AT4G14410	BHLH104	bHLH	PeKCS29	752	761	+	17.5167	8.93e-07	0.0272	gtcacgtgcc
AT4G14410	BHLH104	bHLH	PeKCS29	752	761	-	17.5167	8.93e-07	0.0272	GGCACGTGAC
AT1G72050	TFIIIA	C2H2	PeKCS12	298	316	+	16.4286	8.99e-07	0.00333	ccccttcccctccctctgc
AT5G17430	BBM	AP2	PeKCS20	146	165	-	16.8101	9.08e-07	0.00833	AAAAAAAAAAGAAGGAAAAA
AT1G30650	WRKY14	WRKY	PeKCS9	792	804	+	17.2188	9.11e-07	0.0575	aatagtcaacgct
AT4G28140	ERF054	ERF	PeKCS30	800	819	-	17.1094	9.11e-07	0.00544	GCCGGCGGGGTCCATCGGGG
AT3G26790	FUS3	B3	PeKCS13	457	471	+	16.6875	9.2e-07	0.029	tcatgcatgcatata
AT2G40220	ABI4	ERF	PeKCS32	308	317	+	16.6047	9.24e-07	0.0083	cggcgccgct
AT2G40220	ABI4	ERF	PeKCS32	306	315	-	16.6047	9.24e-07	0.0083	CGGCGCCGCT
AT3G47620	TCP14	TCP	PeKCS1	746	765	+	10.3837	9.34e-07	0.0551	gaaaatggagtgggggccgc
AT3G47600	MYB94	MYB	PeKCS32	430	448	-	16.8281	9.35e-07	0.0355	GAGCTGGTAGGTGGTGGTG
AT2G40340	DREB2C	ERF	PeKCS27	608	628	-	16.0588	9.44e-07	0.0119	TGAGCTGGAGATTGAGGCGGA
AT5G61600	ERF104	ERF	PeKCS32	316	334	+	16.4062	9.45e-07	0.0138	ctcccccggcgccgacatg
AT1G35560	TCP23	TCP	PeKCS30	309	318	-	16.9224	9.48e-07	0.0523	GGGACCCACA
AT4G29230	anac075	NAC	PeKCS30	867	881	+	16.9375	9.5e-07	0.0599	agcgtgaatctcaag
AT2G45660	SOC1	MIKC_MADS	PeKCS8	465	485	+	16.5072	9.51e-07	0.00509	tttcattttttcctttttctt
AT1G19210	ERF017	ERF	PeKCS32	108	121	-	17.1094	9.52e-07	0.0273	GAGGTCGGTGGGCG
AT2G30340	LBD13	LBD	PeKCS24	323	339	-	16.9062	9.54e-07	0.0103	CGGAGACATCAGCGGCG
AT2G28810	DOF2.2	Dof	PeKCS5	973	993	-	15.7656	9.56e-07	0.0203	GTCTTTCTGTTTCCCTTTTTT
AT3G25990	GT-4	Trihelix	PeKCS8	320	340	+	16.557	9.58e-07	0.0601	aaccatagttaagtgatagat
AT1G69690	TCP15	TCP	PeKCS4	815	827	-	17.2656	9.61e-07	0.0232	CGGTGGGACCCCT
AT5G25190	ERF003	ERF	PeKCS27	909	927	-	16.6094	9.61e-07	0.014	TTCTTGCTGCGGCGGAGAG
AT2G28810	DOF2.2	Dof	PeKCS3	666	686	+	15.75	9.76e-07	0.0203	ttttcttgttgttgctttttt
AT4G38000	DOF4.7	Dof	PeKCS8	265	292	+	16.2344	9.8e-07	0.0124	ctcttcttaatttgtttatttcttttta
AT3G23240	ERF1B	ERF	PeKCS32	134	161	+	16.5625	9.92e-07	0.0182	gcgctgccgctgccgctggtgacgatct
AT2G01930	BPC1	BBR-BPC	PeKCS3	297	320	-	10.9375	9.97e-07	0.0108	AAGAGGAAAAGCGACAGAGAGAGA
AT4G27950	CRF4	ERF	PeKCS32	393	413	-	15.5735	9.99e-07	0.00824	GCAGCACCATCGCCATCACCG
AT5G07310	ERF115	ERF	PeKCS32	191	205	-	16.5	1.01e-06	0.0219	CCGCAGCCAGTGCCG
AT3G20310	ERF7	ERF	PeKCS21	781	801	-	16.5	1.01e-06	0.00934	GCGTAGACGCTGCCGCCATCG
AT2G40340	DREB2C	ERF	PeKCS32	385	405	+	15.9412	1.01e-06	0.0119	cgagctgacggtgatggcgat
AT4G38000	DOF4.7	Dof	PeKCS2	224	251	+	16.2031	1.01e-06	0.0124	cttactcttttttttttgtttctttctt
AT4G27950	CRF4	ERF	PeKCS32	941	961	+	15.5294	1.02e-06	0.00824	cccgcgccttcgcgcccccca
AT2G35700	ERF038	ERF	PeKCS32	390	404	+	17.1562	1.02e-06	0.0274	tgacggtgatggcga
AT1G69690	TCP15	TCP	PeKCS14	152	164	-	17.1719	1.02e-06	0.0232	TGGTGGGACCAAT
AT2G30340	LBD13	LBD	PeKCS32	364	380	+	16.7969	1.03e-06	0.0103	cggcgagatgctcggcg
AT4G38910	BPC5	BBR-BPC	PeKCS5	968	997	+	-24.8228	1.03e-06	0.0124	ggggaaaaaaagggaaacagaaagacagag
AT3G12910	AT3G12910	NAC	PeKCS32	179	195	-	17.481	1.04e-06	0.0601	TGCCGGTCGGCCTCCGG
AT3G06740	GATA15	GATA	PeKCS10	176	194	+	15.5362	1.05e-06	0.022	catgatcatcatcaagcta
AT3G58630	AT3G58630	Trihelix	PeKCS12	900	914	+	17.1094	1.05e-06	0.0362	tggtctccggcaacg
AT1G75490	DREB2D	ERF	PeKCS32	771	785	-	16.8281	1.06e-06	0.0159	GCTCCATCACCGCCA
AT4G27950	CRF4	ERF	PeKCS32	307	327	+	15.4559	1.06e-06	0.00824	gcggcgccgctcccccggcgc
AT1G64620	DOF1.8	Dof	PeKCS8	471	489	-	15.0312	1.06e-06	0.0333	ACATAAGAAAAAGGAAAAA
AT2G30250	WRKY25	WRKY	PeKCS9	792	802	+	16.4531	1.06e-06	0.0673	aatagtcaacg
AT2G37590	DOF2.4	Dof	PeKCS8	469	483	+	15.0469	1.06e-06	0.0433	attttttcctttttc
AT4G27950	CRF4	ERF	PeKCS21	887	907	+	15.4265	1.08e-06	0.00824	tctcttccacctctgcctccg
AT3G56400	WRKY70	WRKY	PeKCS9	792	804	-	17.3125	1.08e-06	0.0683	AGCGTTGACTATT
AT5G17430	BBM	AP2	PeKCS14	933	952	-	16.6203	1.09e-06	0.00833	TATGAGGAAGAAGAGAGAAG
AT5G17430	BBM	AP2	PeKCS15	933	952	-	16.6203	1.09e-06	0.00833	TATGAGGAAGAAGAGAGAAG
AT2G45680	TCP9	TCP	PeKCS27	539	559	+	15.2647	1.09e-06	0.0139	catcctcccataggccccgca
AT5G44210	ERF9	ERF	PeKCS32	390	410	+	15.8281	1.09e-06	0.0156	tgacggtgatggcgatggtgc
AT3G20310	ERF7	ERF	PeKCS32	768	788	-	16.375	1.09e-06	0.00934	CCAGCTCCATCACCGCCAGCG
AT1G28160	ERF087	ERF	PeKCS27	907	921	-	16.5625	1.1e-06	0.0207	CTGCGGCGGAGAGAT
AT1G72050	TFIIIA	C2H2	PeKCS1	18	36	+	16.1008	1.1e-06	0.00373	catccacctcatctgcatc
AT1G79180	ATMYB63	MYB	PeKCS6	628	648	+	16.875	1.1e-06	0.0158	tccttacaacaccaacccacc
AT2G02820	MYB88	MYB	PeKCS32	308	322	+	16.8438	1.11e-06	0.0212	cggcgccgctccccc
AT3G11020	DREB2B	ERF	PeKCS2	193	213	-	17.0156	1.11e-06	0.0216	AGGAGAGGGCGGTGGATTTAG
AT5G43410	ERF096	ERF	PeKCS32	606	615	-	15.7068	1.11e-06	0.0275	GCGCCGCCCA
AT3G58780	AGL1	MIKC_MADS	PeKCS2	303	320	-	15.8481	1.12e-06	0.0566	CCTACCCAAATGGGAAAG
AT4G18450	ERF091	ERF	PeKCS11	229	245	-	15.9062	1.12e-06	0.0266	AAGGCGGCGCACGGTGT
AT2G30340	LBD13	LBD	PeKCS6	863	879	+	16.6562	1.13e-06	0.0103	ggccgcgggaggcgggg
AT3G57600	DREB2F	ERF	PeKCS32	345	355	+	16.7344	1.13e-06	0.0237	tggccaccgcc
AT4G17490	ERF6	ERF	PeKCS11	230	250	+	15.1875	1.13e-06	0.0297	caccgtgcgccgccttggcga
AT1G72050	TFIIIA	C2H2	PeKCS3	773	791	-	16.0588	1.13e-06	0.00373	TCCCCCTCTTCTTCTCCTC
AT5G47230	ERF5	ERF	PeKCS32	768	782	-	16.1719	1.13e-06	0.0227	CCATCACCGCCAGCG
AT4G27950	CRF4	ERF	PeKCS32	131	151	+	15.3235	1.14e-06	0.00824	ctggcgctgccgctgccgctg
AT3G47600	MYB94	MYB	PeKCS25	893	911	-	16.625	1.14e-06	0.0355	CAGTGGGTGGGTGGGTGGA
AT2G01570	RGA	GRAS	PeKCS5	38	57	+	16.0714	1.15e-06	0.0115	gggaaggcgacaagagaagt
AT3G48430	REF6	C2H2	PeKCS27	661	672	-	17.2466	1.15e-06	0.0709	AGAAACAGAGCG
AT5G25390	SHN3	ERF	PeKCS32	335	355	+	13.9565	1.15e-06	0.00678	atcagcaccctggccaccgcc
AT2G01930	BPC1	BBR-BPC	PeKCS20	620	643	+	10.5469	1.17e-06	0.0108	gagaaacgaagacaggaagaaagc
AT5G43410	ERF096	ERF	PeKCS32	1	10	-	15.6917	1.17e-06	0.0275	CAGCCGCCGC
AT5G13910	LEP	ERF	PeKCS32	940	960	+	16.0312	1.18e-06	0.0152	ccccgcgccttcgcgcccccc
AT1G65620	LBD6	LBD	PeKCS32	131	151	+	16	1.18e-06	0.0071	ctggcgctgccgctgccgctg
AT1G49480	REM19	B3	PeKCS4	130	144	+	16.4265	1.18e-06	0.0225	gaaaaaaaaaaaaac
AT2G45680	TCP9	TCP	PeKCS30	796	816	+	15.0735	1.19e-06	0.0139	ctctccccgatggaccccgcc
AT3G57600	DREB2F	ERF	PeKCS32	64	74	-	16.6875	1.19e-06	0.0237	CCACCACCGAC
AT1G69690	TCP15	TCP	PeKCS30	308	320	+	16.9375	1.19e-06	0.0232	ttgtgggtcccgt
AT5G44210	ERF9	ERF	PeKCS32	307	327	-	15.6719	1.19e-06	0.0156	GCGCCGGGGGAGCGGCGCCGC
AT3G23220	ERF095	ERF	PeKCS21	781	795	+	16.1719	1.19e-06	0.0257	cgatggcggcagcgt
AT1G20640	NLP4	Nin-like	PeKCS32	459	473	-	16.0735	1.2e-06	0.0291	TCAGCAGCAGGTAGG
AT5G02460	DOF5.1	Dof	PeKCS5	655	675	+	16.0156	1.2e-06	0.0187	aaaaaagagaaaagcaaggat
AT1G28470	NAC010	NAC	PeKCS30	867	881	+	16.5469	1.2e-06	0.0759	agcgtgaatctcaag
AT2G30340	LBD13	LBD	PeKCS32	250	266	-	16.5469	1.21e-06	0.0103	TGGCGCGGACCGCGGCC
AT1G43160	RAP2-6	ERF	PeKCS24	316	330	-	16.3438	1.21e-06	0.0222	CAGCGGCGGCAGCTT
AT3G23220	ERF095	ERF	PeKCS32	768	782	+	16.0938	1.24e-06	0.0257	cgctggcggtgatgg
AT4G23750	CRF2	ERF	PeKCS11	236	243	+	18.0851	1.25e-06	0.034	gcgccgcc
AT4G23750	CRF2	ERF	PeKCS32	608	615	-	18.0851	1.25e-06	0.034	GCGCCGCC
AT1G65620	LBD6	LBD	PeKCS32	364	384	-	15.8906	1.26e-06	0.0071	TCCTCGCCGAGCATCTCGCCG
AT1G69570	CDF5	Dof	PeKCS3	304	330	+	16.2188	1.26e-06	0.0153	ctgtcgcttttcctcttcctcatgctt
AT4G38000	DOF4.7	Dof	PeKCS20	134	161	+	15.9688	1.27e-06	0.013	tcatttatattctttttccttctttttt
AT1G67260	TCP1	TCP	PeKCS4	797	826	-	15.2658	1.27e-06	0.0334	GGTGGGACCCCTGGAGAAGCTAAGTCGCCA
AT3G58630	AT3G58630	Trihelix	PeKCS30	810	824	-	16.8438	1.27e-06	0.0362	TCACCGCCGGCGGGG
AT5G18560	ERF086	ERF	PeKCS27	907	921	+	16.4844	1.28e-06	0.0256	atctctccgccgcag
AT1G72360	HRE1	ERF	PeKCS27	907	927	+	15.7656	1.28e-06	0.0236	atctctccgccgcagcaagaa
AT1G79180	ATMYB63	MYB	PeKCS17	681	701	+	16.6719	1.29e-06	0.0158	ctctacaaacaccaactcccc
AT1G79180	ATMYB63	MYB	PeKCS19	681	701	+	16.6719	1.29e-06	0.0158	ctctacaaacaccaactcccc
AT1G79180	ATMYB63	MYB	PeKCS16	681	701	+	16.6719	1.29e-06	0.0158	ctctacaaacaccaactcccc
AT1G79180	ATMYB63	MYB	PeKCS18	681	701	+	16.6719	1.29e-06	0.0158	ctctacaaacaccaactcccc
AT5G65130	AT5G65130	ERF	PeKCS32	63	77	-	16.1562	1.3e-06	0.0169	CGTCCACCACCGACT
AT1G74650	ATY13	MYB	PeKCS32	429	443	+	16.2656	1.3e-06	0.0409	acaccaccacctacc
AT1G18570	MYB51	MYB	PeKCS2	803	823	+	16.0781	1.31e-06	0.0471	ctacttatcgtgcaccaacca
AT5G17430	BBM	AP2	PeKCS30	748	767	+	16.4177	1.31e-06	0.00881	aaaaaaaagggaaaaagtaa
AT2G01930	BPC1	BBR-BPC	PeKCS3	776	799	+	10.25	1.31e-06	0.0108	gagaagaagagggggaaagaaaat
AT5G61600	ERF104	ERF	PeKCS32	394	412	-	15.7969	1.32e-06	0.0147	CAGCACCATCGCCATCACC
AT1G16490	MYB58	MYB	PeKCS2	811	825	-	16.3438	1.32e-06	0.0726	GTTGGTTGGTGCACG
AT5G63090	LOB	LBD	PeKCS21	785	805	-	15.3125	1.33e-06	0.0107	GTTGGCGTAGACGCTGCCGCC
AT5G47230	ERF5	ERF	PeKCS32	318	332	+	15.8594	1.36e-06	0.0227	cccccggcgccgaca
AT1G78080	RAP2-4	ERF	PeKCS32	359	368	-	14.7789	1.36e-06	0.0374	CGCCGCCCTC
AT1G72360	HRE1	ERF	PeKCS32	765	785	-	15.6406	1.36e-06	0.0236	GCTCCATCACCGCCAGCGGCG
AT5G13910	LEP	ERF	PeKCS32	311	331	-	15.7656	1.37e-06	0.0152	GTCGGCGCCGGGGGAGCGGCG
AT2G37590	DOF2.4	Dof	PeKCS30	750	764	-	14.8906	1.38e-06	0.0433	CTTTTTCCCTTTTTT
AT1G72050	TFIIIA	C2H2	PeKCS3	775	793	-	15.7311	1.38e-06	0.00395	TTTCCCCCTCTTCTTCTCC
AT3G20310	ERF7	ERF	PeKCS32	312	332	+	15.9844	1.39e-06	0.0104	gccgctcccccggcgccgaca
AT1G72050	TFIIIA	C2H2	PeKCS14	946	964	+	15.7143	1.4e-06	0.00395	cctcatacttctcctctgc
AT1G72050	TFIIIA	C2H2	PeKCS15	946	964	+	15.7143	1.4e-06	0.00395	cctcatacttctcctctgc
AT2G44840	ERF13	ERF	PeKCS11	234	248	+	16.9375	1.4e-06	0.0809	gtgcgccgccttggc
AT5G52830	WRKY27	WRKY	PeKCS9	792	804	-	17.1094	1.41e-06	0.0889	AGCGTTGACTATT
AT1G71450	ERF021	ERF	PeKCS21	784	803	-	15.8906	1.42e-06	0.00645	TGGCGTAGACGCTGCCGCCA
AT2G38470	WRKY33	WRKY	PeKCS9	792	802	+	16.1094	1.42e-06	0.0902	aatagtcaacg
AT1G43160	RAP2-6	ERF	PeKCS32	315	329	-	16.0625	1.43e-06	0.0222	CGGCGCCGGGGGAGC
AT1G50640	ERF3	ERF	PeKCS24	316	330	-	16.1094	1.43e-06	0.0342	CAGCGGCGGCAGCTT
AT5G19790	RAP2-11	ERF	PeKCS32	2	16	-	16.625	1.44e-06	0.0204	CCGCACCAGCCGCCG
AT2G20110	AT2G20110	CPP	PeKCS4	767	781	+	15.8529	1.44e-06	0.0556	ttttaaattttagaa
AT5G17430	BBM	AP2	PeKCS5	969	988	+	16.3165	1.44e-06	0.00881	gggaaaaaaagggaaacaga
AT3G23220	ERF095	ERF	PeKCS11	233	247	-	15.8125	1.44e-06	0.0257	CCAAGGCGGCGCACG
AT2G18060	NAC037	NAC	PeKCS30	869	881	-	14.7656	1.44e-06	0.0913	CTTGAGATTCACG
AT5G47230	ERF5	ERF	PeKCS21	781	795	-	15.75	1.45e-06	0.0227	ACGCTGCCGCCATCG
AT5G25390	SHN3	ERF	PeKCS27	608	628	+	13.4783	1.45e-06	0.00746	tccgcctcaatctccagctca
AT4G18170	WRKY28	WRKY	PeKCS9	792	804	-	15.6562	1.45e-06	0.0916	AGCGTTGACTATT
AT1G20640	NLP4	Nin-like	PeKCS32	801	815	-	15.8971	1.46e-06	0.0291	GCCGCAGCAGTGTGG
AT5G44210	ERF9	ERF	PeKCS32	2	22	+	15.2812	1.47e-06	0.0156	cggcggctggtgcggcagtcg
AT3G13810	AtIDD11	C2H2	PeKCS17	601	621	+	16.0312	1.47e-06	0.0228	ttcatttctttgtcttatttt
AT3G13810	AtIDD11	C2H2	PeKCS19	601	621	+	16.0312	1.47e-06	0.0228	ttcatttctttgtcttatttt
AT3G13810	AtIDD11	C2H2	PeKCS18	601	621	+	16.0312	1.47e-06	0.0228	ttcatttctttgtcttatttt
AT3G13810	AtIDD11	C2H2	PeKCS16	601	621	+	16.0312	1.47e-06	0.0228	ttcatttctttgtcttatttt
AT4G36900	RAP2-10	ERF	PeKCS32	309	318	+	16.4103	1.48e-06	0.0158	ggcgccgctc
AT4G36900	RAP2-10	ERF	PeKCS32	305	314	-	16.4103	1.48e-06	0.0158	GGCGCCGCTC
AT5G13080	WRKY75	WRKY	PeKCS9	792	804	+	16.3594	1.49e-06	0.0942	aatagtcaacgct
AT2G42280	AT2G42280	bHLH	PeKCS14	962	972	-	16.1918	1.49e-06	0.0471	ACCCACTTGCA
AT2G42280	AT2G42280	bHLH	PeKCS15	962	972	-	16.1918	1.49e-06	0.0471	ACCCACTTGCA
AT4G01680	MYB55	MYB	PeKCS32	3	16	-	16.3281	1.49e-06	0.0895	CCGCACCAGCCGCC
AT4G38910	BPC5	BBR-BPC	PeKCS5	960	989	+	-26.6203	1.5e-06	0.014	ggagaggaggggaaaaaaagggaaacagaa
AT4G24020	NLP7	Nin-like	PeKCS4	422	436	+	15.1094	1.5e-06	0.0932	ttttggcttttcaga
AT1G72050	TFIIIA	C2H2	PeKCS6	454	472	+	15.5966	1.5e-06	0.00405	cttcctactcaacctactc
AT5G10140	FLC	MIKC_MADS	PeKCS12	688	708	+	16.1618	1.51e-06	0.0931	tatggccagatatagaaagaa
AT3G06740	GATA15	GATA	PeKCS32	217	235	-	14.8406	1.51e-06	0.0237	CTTCATGTTCATCATGGTC
AT5G63090	LOB	LBD	PeKCS32	766	786	-	15.0781	1.51e-06	0.0107	AGCTCCATCACCGCCAGCGGC
AT3G47500	CDF3	Dof	PeKCS5	967	985	+	15.5	1.51e-06	0.0458	aggggaaaaaaagggaaac
AT1G69570	CDF5	Dof	PeKCS8	471	497	+	16.0156	1.51e-06	0.0153	tttttcctttttcttatgtcgtcttct
AT5G61600	ERF104	ERF	PeKCS21	779	797	-	15.5312	1.51e-06	0.0147	AGACGCTGCCGCCATCGGC
AT5G25390	SHN3	ERF	PeKCS4	959	979	+	13.3768	1.52e-06	0.00746	gcctccaccctgtccacttcc
AT2G18380	GATA20	GATA	PeKCS25	3	15	-	15.1406	1.52e-06	0.096	TCGATCGGGTCTG
AT1G18570	MYB51	MYB	PeKCS32	424	444	+	15.9375	1.54e-06	0.0471	ccaggacaccaccacctacca
AT1G43160	RAP2-6	ERF	PeKCS27	907	921	-	15.9219	1.54e-06	0.0222	CTGCGGCGGAGAGAT
AT3G47500	CDF3	Dof	PeKCS30	752	770	+	15.4844	1.54e-06	0.0458	aaaagggaaaaagtaaatt
AT2G01930	BPC1	BBR-BPC	PeKCS5	969	992	+	9.82812	1.55e-06	0.0108	gggaaaaaaagggaaacagaaaga
AT4G27950	CRF4	ERF	PeKCS24	316	336	+	14.7059	1.55e-06	0.01	aagctgccgccgctgatgtct
AT3G20310	ERF7	ERF	PeKCS21	887	907	+	15.7969	1.56e-06	0.0104	tctcttccacctctgcctccg
AT5G08330	TCP21	TCP	PeKCS4	813	826	-	16.5156	1.56e-06	0.0461	GGTGGGACCCCTGG
AT5G17430	BBM	AP2	PeKCS3	305	324	-	16.2152	1.58e-06	0.00881	GAGGAAGAGGAAAAGCGACA
AT5G44210	ERF9	ERF	PeKCS32	768	788	+	15.1406	1.59e-06	0.0156	cgctggcggtgatggagctgg
AT2G45660	SOC1	MIKC_MADS	PeKCS2	228	248	+	16.029	1.59e-06	0.00662	ctcttttttttttgtttcttt
AT1G68550	ERF118	ERF	PeKCS27	907	921	+	15.8125	1.59e-06	0.0355	atctctccgccgcag
AT1G53910	RAP2-12	ERF	PeKCS21	775	795	+	15.75	1.59e-06	0.0466	gcttgccgatggcggcagcgt
AT1G28370	ERF11	ERF	PeKCS27	907	921	+	15.9062	1.6e-06	0.0338	atctctccgccgcag
AT1G49480	REM19	B3	PeKCS4	129	143	+	16.1176	1.6e-06	0.0225	agaaaaaaaaaaaaa
AT3G24650	ABI3	B3	PeKCS11	168	176	+	15.9145	1.62e-06	0.0949	ctgcatgca
AT1G72360	HRE1	ERF	PeKCS11	230	250	+	15.2969	1.62e-06	0.0236	caccgtgcgccgccttggcga
AT1G36060	ERF055	ERF	PeKCS32	345	358	-	16.6094	1.62e-06	0.042	ACGGGCGGTGGCCA
AT5G25190	ERF003	ERF	PeKCS21	889	907	-	15.7031	1.63e-06	0.019	CGGAGGCAGAGGTGGAAGA
AT5G05550	AT5G05550	Trihelix	PeKCS12	901	915	+	16.5312	1.64e-06	0.0312	ggtctccggcaacga
AT2G35700	ERF038	ERF	PeKCS32	771	785	+	16.5938	1.64e-06	0.0274	tggcggtgatggagc
AT5G38860	BIM3	bHLH	PeKCS29	744	761	+	16.1918	1.64e-06	0.0932	acaaacctgtcacgtgcc
AT3G17730	anac057	NAC	PeKCS30	867	883	+	16.5781	1.64e-06	0.102	agcgtgaatctcaagta
AT1G72010	TCP22	TCP	PeKCS4	815	827	-	16.3906	1.65e-06	0.0477	CGGTGGGACCCCT
AT4G38910	BPC5	BBR-BPC	PeKCS28	913	942	-	-27.1139	1.65e-06	0.014	GAAGAGAAAGAGGGAAGAGCGAAGAGAGAA
AT5G64750	ABR1	ERF	PeKCS21	776	794	+	15.875	1.65e-06	0.024	cttgccgatggcggcagcg
AT2G45660	SOC1	MIKC_MADS	PeKCS14	927	947	+	15.9855	1.66e-06	0.00662	gtcttccttctctcttcttcc
AT2G45660	SOC1	MIKC_MADS	PeKCS15	927	947	+	15.9855	1.66e-06	0.00662	gtcttccttctctcttcttcc
AT2G33710	AT2G33710	ERF	PeKCS24	316	330	+	15.7344	1.67e-06	0.0281	aagctgccgccgctg
AT5G25390	SHN3	ERF	PeKCS32	3	23	-	13.1739	1.68e-06	0.00758	ACGACTGCCGCACCAGCCGCC
AT2G45660	SOC1	MIKC_MADS	PeKCS3	773	793	-	15.971	1.69e-06	0.00662	TTTCCCCCTCTTCTTCTCCTC
AT2G03340	WRKY3	WRKY	PeKCS9	792	802	+	16	1.69e-06	0.107	aatagtcaacg
AT5G65130	AT5G65130	ERF	PeKCS11	320	334	-	15.6875	1.71e-06	0.0169	CTGCCTCCACCATCG
AT1G28370	ERF11	ERF	PeKCS24	316	330	+	15.7812	1.72e-06	0.0338	aagctgccgccgctg
AT2G01930	BPC1	BBR-BPC	PeKCS5	977	1000	+	9.5625	1.72e-06	0.0108	aagggaaacagaaagacagagaga
AT1G77080	AGL27	MIKC_MADS	PeKCS12	693	707	-	16.3488	1.73e-06	0.109	TCTTTCTATATCTGG
AT4G21030	DOF4.2	Dof	PeKCS8	469	487	-	15.6406	1.73e-06	0.0637	ATAAGAAAAAGGAAAAAAT
AT1G72050	TFIIIA	C2H2	PeKCS3	772	790	-	15.3529	1.74e-06	0.0045	CCCCCTCTTCTTCTCCTCC
AT1G09540	MYB61	MYB	PeKCS25	897	911	+	15.7344	1.75e-06	0.0274	cccacccacccactg
AT1G09540	MYB61	MYB	PeKCS26	897	911	+	15.7344	1.75e-06	0.0274	cccacccacccactg
AT1G32240	KAN2	G2-like	PeKCS18	247	261	-	15.2647	1.75e-06	0.0277	ATTGGTATATTCTCT
AT1G32240	KAN2	G2-like	PeKCS19	247	261	-	15.2647	1.75e-06	0.0277	ATTGGTATATTCTCT
AT1G32240	KAN2	G2-like	PeKCS17	248	262	-	15.2647	1.75e-06	0.0277	ATTGGTATATTCTCT
AT1G32240	KAN2	G2-like	PeKCS16	248	262	-	15.2647	1.75e-06	0.0277	ATTGGTATATTCTCT
AT5G10280	MYB92	MYB	PeKCS22	108	117	+	14.6849	1.75e-06	0.111	gttaggtgag
AT3G23220	ERF095	ERF	PeKCS32	318	332	-	15.4219	1.77e-06	0.0257	TGTCGGCGCCGGGGG
AT1G29160	DOF1.5	Dof	PeKCS8	471	491	-	15.1562	1.77e-06	0.0365	CGACATAAGAAAAAGGAAAAA
AT5G65130	AT5G65130	ERF	PeKCS32	390	404	-	15.625	1.77e-06	0.0169	TCGCCATCACCGTCA
AT5G47230	ERF5	ERF	PeKCS11	320	334	-	15.375	1.78e-06	0.0227	CTGCCTCCACCATCG
AT3G57600	DREB2F	ERF	PeKCS32	772	782	-	16.0469	1.79e-06	0.0269	CCATCACCGCC
AT3G28910	MYB30	MYB	PeKCS8	986	1000	-	15.7812	1.79e-06	0.0338	CTCTCAACCCCCACC
AT1G69120	AP1	MIKC_MADS	PeKCS25	156	167	+	15.322	1.79e-06	0.0566	acaaaaatggaa
AT1G69120	AP1	MIKC_MADS	PeKCS26	220	231	+	15.322	1.79e-06	0.0566	acaaaaatggaa
AT1G53170	ERF8	ERF	PeKCS21	782	796	-	15.8438	1.8e-06	0.0361	GACGCTGCCGCCATC
AT3G12720	ATY53	MYB	PeKCS32	434	454	-	16.0625	1.81e-06	0.0566	GTTGCCGAGCTGGTAGGTGGT
AT3G58780	AGL1	MIKC_MADS	PeKCS2	303	320	+	15.4304	1.82e-06	0.0566	ctttcccatttgggtagg
AT2G40220	ABI4	ERF	PeKCS6	1	10	+	15.8953	1.83e-06	0.0141	cgccgcaccc
AT5G44210	ERF9	ERF	PeKCS32	387	407	+	14.875	1.83e-06	0.0156	agctgacggtgatggcgatgg
AT5G64750	ABR1	ERF	PeKCS32	322	340	-	15.6875	1.84e-06	0.024	GCTGATCATGTCGGCGCCG
AT4G38910	BPC5	BBR-BPC	PeKCS3	773	802	+	-27.6835	1.86e-06	0.014	gaggagaagaagagggggaaagaaaatgaa
AT1G75490	DREB2D	ERF	PeKCS11	320	334	-	15.9219	1.86e-06	0.0223	CTGCCTCCACCATCG
AT2G01930	BPC1	BBR-BPC	PeKCS5	961	984	+	9.35938	1.86e-06	0.0108	gagaggaggggaaaaaaagggaaa
AT5G47230	ERF5	ERF	PeKCS24	316	330	+	15.2969	1.86e-06	0.0227	aagctgccgccgctg
AT1G06180	ATMYB13	MYB	PeKCS32	434	448	-	16.25	1.86e-06	0.0896	GAGCTGGTAGGTGGT
AT4G17785	MYB39	MYB	PeKCS31	788	801	+	15.8438	1.86e-06	0.118	aatagtaggtgaaa
AT4G27950	CRF4	ERF	PeKCS32	387	407	-	14.3382	1.87e-06	0.0108	CCATCGCCATCACCGTCAGCT
AT2G45660	SOC1	MIKC_MADS	PeKCS8	464	484	+	15.8696	1.87e-06	0.00688	ttttcattttttcctttttct
AT1G77640	ERF013	ERF	PeKCS32	379	399	+	16.2812	1.87e-06	0.0361	cgaggacgagctgacggtgat
AT5G52020	ERF025	ERF	PeKCS32	321	335	-	16.375	1.88e-06	0.11	TCATGTCGGCGCCGG
AT3G16770	RAP2-3	ERF	PeKCS32	307	314	+	16.2404	1.88e-06	0.0205	gcggcgcc
AT3G16770	RAP2-3	ERF	PeKCS32	309	316	-	16.2404	1.88e-06	0.0205	GCGGCGCC
AT3G16770	RAP2-3	ERF	PeKCS32	609	616	+	16.2404	1.88e-06	0.0205	gcggcgcc
AT2G35700	ERF038	ERF	PeKCS32	63	77	+	16.4219	1.88e-06	0.0274	agtcggtggtggacg
AT5G47220	ERF2	ERF	PeKCS32	393	413	-	15.1719	1.88e-06	0.0224	GCAGCACCATCGCCATCACCG
AT5G05790	AT5G05790	MYB	PeKCS1	22	36	+	15.125	1.89e-06	0.119	cacctcatctgcatc
AT5G41570	WRKY24	WRKY	PeKCS9	790	803	-	16.3906	1.89e-06	0.12	GCGTTGACTATTAA
AT2G33710	AT2G33710	ERF	PeKCS27	907	921	+	15.5	1.9e-06	0.0281	atctctccgccgcag
AT2G02820	MYB88	MYB	PeKCS30	730	744	+	16.25	1.9e-06	0.0272	cctcaccgctccccc
AT5G51190	ERF105	ERF	PeKCS11	234	248	-	15.2812	1.91e-06	0.0645	GCCAAGGCGGCGCAC
AT2G01570	RGA	GRAS	PeKCS3	297	316	-	15.5286	1.93e-06	0.0165	GGAAAAGCGACAGAGAGAGA
AT1G50640	ERF3	ERF	PeKCS27	907	921	-	15.5781	1.93e-06	0.0342	CTGCGGCGGAGAGAT
AT5G62940	DOF5.6	Dof	PeKCS8	471	491	-	14.9844	1.95e-06	0.0609	CGACATAAGAAAAAGGAAAAA
AT2G01930	BPC1	BBR-BPC	PeKCS20	727	750	+	9.23438	1.95e-06	0.0108	ggcagacggaaagagagaaaacca
AT1G12630	ERF027	ERF	PeKCS24	323	343	+	16.2812	1.96e-06	0.0223	cgccgctgatgtctccgacgc
AT2G40340	DREB2C	ERF	PeKCS32	110	130	-	14.7206	1.96e-06	0.0193	GTGGGCGAAGAGGTCGGTGGG
AT5G13910	LEP	ERF	PeKCS32	130	150	+	15.0938	1.97e-06	0.0152	cctggcgctgccgctgccgct
AT4G31550	WRKY11	WRKY	PeKCS9	791	804	-	16.3125	1.97e-06	0.124	AGCGTTGACTATTA
AT4G01250	WRKY22	WRKY	PeKCS9	792	804	+	16.4062	1.97e-06	0.125	aatagtcaacgct
AT5G25390	SHN3	ERF	PeKCS32	67	87	-	12.8261	1.98e-06	0.00829	TCCAGCAGCCCGTCCACCACC
AT5G54230	MYB49	MYB	PeKCS2	663	677	-	15.4688	1.98e-06	0.125	TAGTTCAACTACCTT
AT5G61600	ERF104	ERF	PeKCS32	388	406	-	15.0156	1.98e-06	0.0159	CATCGCCATCACCGTCAGC
AT3G04070	NAC047	NAC	PeKCS23	775	789	-	14.9219	1.99e-06	0.0418	AAGTTACGTGGTGGA
AT3G23240	ERF1B	ERF	PeKCS32	348	375	-	14.9531	2e-06	0.0275	AGCATCTCGCCGCCCTCACGGGCGGTGG
AT2G33710	AT2G33710	ERF	PeKCS32	315	329	+	15.3906	2.01e-06	0.0281	gctcccccggcgccg
AT1G35560	TCP23	TCP	PeKCS4	817	826	+	15.6034	2.01e-06	0.0555	gggtcccacc
AT2G20180	PIF1	bHLH	PeKCS24	820	833	+	16.2877	2.02e-06	0.0508	cacatgtcacgtgg
AT1G71450	ERF021	ERF	PeKCS21	778	797	-	15.3281	2.02e-06	0.00853	AGACGCTGCCGCCATCGGCA
AT1G49480	REM19	B3	PeKCS20	154	168	-	15.9559	2.03e-06	0.0225	ACAAAAAAAAAAAGA
AT4G21030	DOF4.2	Dof	PeKCS30	746	764	+	15.5	2.04e-06	0.0637	ggaaaaaaaagggaaaaag
AT4G34410	ERF109	ERF	PeKCS27	911	925	-	16.1719	2.06e-06	0.0473	CTTGCTGCGGCGGAG
AT4G17490	ERF6	ERF	PeKCS32	315	335	+	13.7031	2.06e-06	0.0297	gctcccccggcgccgacatga
AT3G23250	MYB15	MYB	PeKCS9	10	30	-	15.5938	2.07e-06	0.0639	GAGACCAGGCATCACCAACCC
AT5G64750	ABR1	ERF	PeKCS27	911	929	-	15.4688	2.09e-06	0.024	TTTTCTTGCTGCGGCGGAG
AT4G18450	ERF091	ERF	PeKCS21	783	799	+	14.5938	2.09e-06	0.0266	atggcggcagcgtctac
AT5G13910	LEP	ERF	PeKCS30	805	825	-	14.9688	2.1e-06	0.0152	CTCACCGCCGGCGGGGTCCAT
AT1G72050	TFIIIA	C2H2	PeKCS5	857	875	+	15.042	2.1e-06	0.00506	ccctcctctccttccccac
AT4G18390	TCP2	TCP	PeKCS4	816	825	+	14.7128	2.1e-06	0.0313	ggggtcccac
AT4G18390	TCP2	TCP	PeKCS4	816	825	-	14.7128	2.1e-06	0.0313	GTGGGACCCC
AT5G63090	LOB	LBD	PeKCS32	388	408	-	14.4531	2.12e-06	0.0124	ACCATCGCCATCACCGTCAGC
AT4G24470	ZIM	GATA	PeKCS31	463	477	+	15.8438	2.12e-06	0.134	tcacaaccgtctgat
AT2G20110	AT2G20110	CPP	PeKCS1	65	79	-	15.6324	2.13e-06	0.0556	ATTTAAATATTTGAA
AT5G49300	GATA16	GATA	PeKCS32	209	235	-	6.37931	2.13e-06	0.0371	CTTCATGTTCATCATGGTCATCGCGTG
AT4G34410	ERF109	ERF	PeKCS32	322	336	-	16.125	2.13e-06	0.0473	ATCATGTCGGCGCCG
AT2G45660	SOC1	MIKC_MADS	PeKCS5	978	998	-	15.7391	2.13e-06	0.00738	TCTCTGTCTTTCTGTTTCCCT
AT1G72050	TFIIIA	C2H2	PeKCS4	926	944	+	15.0168	2.13e-06	0.00506	cctccacaacctcttcatt
AT1G44830	ERF014	ERF	PeKCS11	320	334	-	15.5938	2.14e-06	0.0253	CTGCCTCCACCATCG
AT1G29280	WRKY65	WRKY	PeKCS9	792	802	+	16.2188	2.14e-06	0.135	aatagtcaacg
AT2G01930	BPC1	BBR-BPC	PeKCS5	973	996	+	9	2.14e-06	0.0108	aaaaaagggaaacagaaagacaga
AT4G18450	ERF091	ERF	PeKCS24	312	328	-	14.5312	2.15e-06	0.0266	GCGGCGGCAGCTTGGAA
AT1G79180	ATMYB63	MYB	PeKCS9	7	27	-	15.9531	2.16e-06	0.0221	ACCAGGCATCACCAACCCATT
AT3G47600	MYB94	MYB	PeKCS24	920	938	-	15.9219	2.17e-06	0.0451	AAAATAGTGGGTGGGCAGT
AT3G28910	MYB30	MYB	PeKCS32	432	446	+	15.5625	2.17e-06	0.0338	ccaccacctaccagc
AT5G51910	TCP19	TCP	PeKCS4	816	825	+	15.5638	2.17e-06	0.0611	ggggtcccac
AT5G63090	LOB	LBD	PeKCS24	318	338	+	14.4062	2.18e-06	0.0124	gctgccgccgctgatgtctcc
AT5G22990	AT5G22990	C2H2	PeKCS32	694	708	-	15.375	2.18e-06	0.0932	TCGAGGTCGATCTCG
AT5G25390	SHN3	ERF	PeKCS32	766	786	-	12.6087	2.19e-06	0.00857	AGCTCCATCACCGCCAGCGGC
AT5G07310	ERF115	ERF	PeKCS21	893	907	+	15.2188	2.19e-06	0.0219	ccacctctgcctccg
AT1G22810	ERF019	ERF	PeKCS32	394	408	+	15.7188	2.2e-06	0.0445	ggtgatggcgatggt
AT3G47500	CDF3	Dof	PeKCS30	744	762	+	15.1719	2.2e-06	0.0458	cgggaaaaaaaagggaaaa
AT1G53170	ERF8	ERF	PeKCS24	315	329	+	15.4844	2.2e-06	0.0361	caagctgccgccgct
AT5G43410	ERF096	ERF	PeKCS11	236	245	+	15.2331	2.21e-06	0.0275	gcgccgcctt
AT2G23320	WRKY15	WRKY	PeKCS9	792	802	+	15.5938	2.22e-06	0.141	aatagtcaacg
AT3G27010	TCP20	TCP	PeKCS30	805	825	-	15.3281	2.23e-06	0.051	CTCACCGCCGGCGGGGTCCAT
AT5G24110	WRKY30	WRKY	PeKCS9	793	803	+	16.4688	2.23e-06	0.141	atagtcaacgc
AT1G53230	TCP3	TCP	PeKCS4	299	311	+	16.5312	2.25e-06	0.0653	tatgggaccacga
AT1G06850	AtbZIP52	bZIP	PeKCS4	596	609	+	15.9688	2.26e-06	0.103	ttgacagcttgtag
AT3G23690	BHLH77	bHLH	PeKCS29	752	766	-	16.2405	2.27e-06	0.138	CCGGTGGCACGTGAC
AT1G03800	ERF10	ERF	PeKCS32	388	408	-	14.9688	2.27e-06	0.0191	ACCATCGCCATCACCGTCAGC
AT1G49720	ABF1	bZIP	PeKCS32	25	43	-	12.8605	2.28e-06	0.0657	CTCCAGGTGGCGCGGGGCG
AT2G45660	SOC1	MIKC_MADS	PeKCS20	145	165	+	15.6667	2.29e-06	0.00748	ctttttccttctttttttttt
AT1G10120	BHLH74	bHLH	PeKCS29	748	768	-	16.0411	2.29e-06	0.075	AACCGGTGGCACGTGACAGGT
AT4G31060	ERF015	ERF	PeKCS32	324	343	+	16.0781	2.3e-06	0.0394	gcgccgacatgatcagcacc
AT5G05550	AT5G05550	Trihelix	PeKCS30	812	826	-	16.0781	2.3e-06	0.0329	TCTCACCGCCGGCGG
AT5G61600	ERF104	ERF	PeKCS4	949	967	+	14.7188	2.3e-06	0.0159	cactgacagcgcctccacc
AT1G16490	MYB58	MYB	PeKCS9	8	22	+	15.7812	2.31e-06	0.0726	atgggttggtgatgc
AT3G15210	ERF4	ERF	PeKCS24	319	333	+	15.125	2.31e-06	0.0446	ctgccgccgctgatg
AT5G07310	ERF115	ERF	PeKCS32	393	407	-	15.125	2.32e-06	0.0219	CCATCGCCATCACCG
AT1G75240	ZHD5	ZF-HD	PeKCS13	103	113	+	13.5224	2.32e-06	0.147	acgtgattagg
AT1G72050	TFIIIA	C2H2	PeKCS29	869	887	+	14.8739	2.32e-06	0.00526	tttcctcctcattattctc
AT5G18560	ERF086	ERF	PeKCS32	304	318	+	15.375	2.32e-06	0.035	cgagcggcgccgctc
AT5G08130	BIM1	bHLH	PeKCS29	754	767	+	16.3594	2.35e-06	0.0708	cacgtgccaccggt
AT5G08130	BIM1	bHLH	PeKCS29	800	813	-	16.3594	2.35e-06	0.0708	CACGTGATCTGCCA
AT2G38340	DREB2E	ERF	PeKCS32	319	335	+	16.2656	2.35e-06	0.137	ccccggcgccgacatga
AT5G62000	ARF2	ARF	PeKCS5	42	51	+	13.5156	2.37e-06	0.11	aggcgacaag
AT1G36060	ERF055	ERF	PeKCS2	196	209	-	16.1562	2.38e-06	0.042	GAGGGCGGTGGATT
AT4G16150	CAMTA5	CAMTA	PeKCS31	374	391	-	15.5938	2.38e-06	0.0937	CCGGGTCTGTACCGTGGC
AT1G49720	ABF1	bZIP	PeKCS32	125	143	+	12.7326	2.38e-06	0.0657	gcccacctggcgctgccgc
AT5G47220	ERF2	ERF	PeKCS21	778	798	-	14.7188	2.38e-06	0.0236	TAGACGCTGCCGCCATCGGCA
AT1G72050	TFIIIA	C2H2	PeKCS1	808	826	-	14.8235	2.39e-06	0.00526	GTAGTTCCTCCTCCTCCTC
AT4G36900	RAP2-10	ERF	PeKCS32	361	370	-	15.735	2.4e-06	0.0214	CTCGCCGCCC
AT3G49690	RAX3	MYB	PeKCS27	807	819	-	13.1013	2.41e-06	0.0592	GGAGGGTAGGTTT
AT3G45150	TCP16	TCP	PeKCS15	201	211	-	15.4304	2.42e-06	0.139	GGTGGGACCAC
AT5G01380	GT-3A	Trihelix	PeKCS26	8	24	-	15.9559	2.43e-06	0.153	CACACGTGGTAAATAAA
AT1G03800	ERF10	ERF	PeKCS21	782	802	-	14.8438	2.43e-06	0.0191	GGCGTAGACGCTGCCGCCATC
AT5G13910	LEP	ERF	PeKCS27	909	929	+	14.6875	2.44e-06	0.0152	ctctccgccgcagcaagaaaa
AT5G66940	DOF5.8	Dof	PeKCS2	229	257	+	15.3438	2.44e-06	0.0375	tcttttttttttgtttctttcttttcgtt
AT5G60970	TCP5	TCP	PeKCS15	201	208	-	18.125	2.46e-06	0.0711	GGGACCAC
AT3G15030	TCP4	TCP	PeKCS15	201	208	-	17.9255	2.46e-06	0.0725	GGGACCAC
AT5G60970	TCP5	TCP	PeKCS4	302	309	+	18.125	2.46e-06	0.0711	gggaccac
AT3G15030	TCP4	TCP	PeKCS4	302	309	+	17.9255	2.46e-06	0.0725	gggaccac
AT1G46768	RAP2-1	ERF	PeKCS32	62	74	+	16.1875	2.47e-06	0.0539	cagtcggtggtgg
AT3G55370	OBP3	Dof	PeKCS20	151	171	+	15.2031	2.47e-06	0.0381	ccttctttttttttttgtcct
AT5G13910	LEP	ERF	PeKCS32	388	408	-	14.6562	2.48e-06	0.0152	ACCATCGCCATCACCGTCAGC
AT2G45660	SOC1	MIKC_MADS	PeKCS20	150	170	+	15.5797	2.49e-06	0.00771	tccttctttttttttttgtcc
AT4G23750	CRF2	ERF	PeKCS32	362	369	-	15.6915	2.49e-06	0.0451	TCGCCGCC
AT1G28360	ERF12	ERF	PeKCS32	308	315	+	17.8846	2.49e-06	0.0327	cggcgccg
AT1G28360	ERF12	ERF	PeKCS32	308	315	-	17.8846	2.49e-06	0.0327	CGGCGCCG
AT1G28360	ERF12	ERF	PeKCS32	322	329	+	17.8846	2.49e-06	0.0327	cggcgccg
AT1G28360	ERF12	ERF	PeKCS32	322	329	-	17.8846	2.49e-06	0.0327	CGGCGCCG
AT1G06160	ERF094	ERF	PeKCS32	2	9	-	16.6809	2.49e-06	0.0789	AGCCGCCG
AT5G44210	ERF9	ERF	PeKCS27	910	930	-	14.2969	2.49e-06	0.0185	TTTTTCTTGCTGCGGCGGAGA
AT5G07310	ERF115	ERF	PeKCS27	609	623	+	15	2.5e-06	0.0219	ccgcctcaatctcca
AT2G40340	DREB2C	ERF	PeKCS32	379	399	+	14.2647	2.5e-06	0.0193	cgaggacgagctgacggtgat
AT1G53910	RAP2-12	ERF	PeKCS27	910	930	-	14.8906	2.5e-06	0.0487	TTTTTCTTGCTGCGGCGGAGA
AT5G13910	LEP	ERF	PeKCS32	320	340	+	14.625	2.52e-06	0.0152	cccggcgccgacatgatcagc
AT1G19210	ERF017	ERF	PeKCS32	414	427	-	15.9531	2.54e-06	0.0487	CTGGCCGGTGATGA
AT5G17430	BBM	AP2	PeKCS28	902	921	-	15.6582	2.56e-06	0.0131	AAGAGAGAAGAGGGAAGAGG
AT1G03800	ERF10	ERF	PeKCS11	226	246	+	14.7344	2.57e-06	0.0191	ccgacaccgtgcgccgccttg
AT3G27010	TCP20	TCP	PeKCS25	806	826	-	15.0469	2.59e-06	0.051	ATCCGGGCTAGCTGGACCCAT
AT1G65620	LBD6	LBD	PeKCS12	891	911	+	14.5938	2.62e-06	0.0134	taactcccgtggtctccggca
AT1G30210	TCP24	TCP	PeKCS4	299	310	+	15.8438	2.62e-06	0.0763	tatgggaccacg
AT2G40340	DREB2C	ERF	PeKCS32	238	258	+	14.1765	2.62e-06	0.0193	ggccgggaaggaggccgcggt
AT1G79180	ATMYB63	MYB	PeKCS8	978	998	-	15.6719	2.62e-06	0.023	CTCAACCCCCACCAACTGATT
AT1G03800	ERF10	ERF	PeKCS21	779	799	-	14.6875	2.63e-06	0.0191	GTAGACGCTGCCGCCATCGGC
AT2G20110	AT2G20110	CPP	PeKCS30	468	482	+	15.4265	2.64e-06	0.0556	ttttgaatttgttaa
AT3G48430	REF6	C2H2	PeKCS27	324	335	-	16.3699	2.66e-06	0.0818	GGAAACAGAGTA
AT3G50260	ERF011	ERF	PeKCS2	193	207	+	15.7969	2.66e-06	0.0271	ctaaatccaccgccc
AT2G01570	RGA	GRAS	PeKCS21	847	866	+	15.1714	2.67e-06	0.018	gagacaaagagaggagcaaa
AT1G75490	DREB2D	ERF	PeKCS24	316	330	+	15.2969	2.67e-06	0.0233	aagctgccgccgctg
AT1G72050	TFIIIA	C2H2	PeKCS28	843	861	+	14.6387	2.67e-06	0.00566	ttttcacctcctccttgtc
AT1G77640	ERF013	ERF	PeKCS32	347	367	-	15.6875	2.67e-06	0.0387	GCCGCCCTCACGGGCGGTGGC
AT5G61600	ERF104	ERF	PeKCS11	228	246	+	14.4219	2.67e-06	0.0159	gacaccgtgcgccgccttg
AT2G33860	ARF3	ARF	PeKCS11	223	232	-	15.5481	2.69e-06	0.0964	GTGTCGGAGC
AT5G43410	ERF096	ERF	PeKCS30	812	821	+	15	2.69e-06	0.0275	ccgccggcgg
AT5G43410	ERF096	ERF	PeKCS30	812	821	-	15	2.69e-06	0.0275	CCGCCGGCGG
AT2G40220	ABI4	ERF	PeKCS32	516	525	+	15.407	2.7e-06	0.0165	cgctgccgcg
AT5G49300	GATA16	GATA	PeKCS4	15	41	-	5.63218	2.7e-06	0.0371	CATCCTCTCCATAGTTCTTATCTCCAC
AT1G51140	BHLH122	bHLH	PeKCS30	960	973	-	15.7344	2.7e-06	0.0662	TGGGCCACTTGGAG
AT2G01570	RGA	GRAS	PeKCS5	739	758	+	15.1571	2.7e-06	0.018	cggaaagaaagaaaggaagt
AT4G28140	ERF054	ERF	PeKCS32	235	254	+	15.5	2.71e-06	0.0146	gccggccgggaaggaggccg
AT1G75490	DREB2D	ERF	PeKCS32	390	404	-	15.2656	2.72e-06	0.0233	TCGCCATCACCGTCA
AT5G61600	ERF104	ERF	PeKCS24	311	329	+	14.3906	2.72e-06	0.0159	cttccaagctgccgccgct
AT2G18300	AT2G18300	bHLH	PeKCS29	752	763	-	15.9	2.72e-06	0.163	GTGGCACGTGAC
AT2G42280	AT2G42280	bHLH	PeKCS26	169	179	-	15.8356	2.73e-06	0.0575	GACCACTTGCA
AT2G01930	BPC1	BBR-BPC	PeKCS28	916	939	-	8.35938	2.73e-06	0.0127	GAGAAAGAGGGAAGAGCGAAGAGA
AT3G58630	AT3G58630	Trihelix	PeKCS32	315	329	+	15.75	2.74e-06	0.0518	gctcccccggcgccg
AT4G34410	ERF109	ERF	PeKCS11	234	248	-	15.7031	2.74e-06	0.0473	GCCAAGGCGGCGCAC
AT3G20310	ERF7	ERF	PeKCS32	336	356	+	14.8438	2.75e-06	0.0135	tcagcaccctggccaccgccc
AT5G07310	ERF115	ERF	PeKCS21	778	792	-	14.8281	2.76e-06	0.0219	CTGCCGCCATCGGCA
AT5G18450	DREB2G	ERF	PeKCS24	321	335	-	15.2344	2.76e-06	0.0452	GACATCAGCGGCGGC
AT5G19790	RAP2-11	ERF	PeKCS32	137	151	+	15.6875	2.77e-06	0.0293	ctgccgctgccgctg
AT5G62470	MYB96	MYB	PeKCS32	429	446	-	15.3906	2.78e-06	0.0347	GCTGGTAGGTGGTGGTGT
AT4G31060	ERF015	ERF	PeKCS32	379	398	-	15.7812	2.78e-06	0.0394	TCACCGTCAGCTCGTCCTCG
AT1G21910	ERF012	ERF	PeKCS2	187	206	+	15.5	2.78e-06	0.0245	agtcacctaaatccaccgcc
AT2G40220	ABI4	ERF	PeKCS32	610	619	+	15.3837	2.78e-06	0.0165	cggcgccctg
AT1G46768	RAP2-1	ERF	PeKCS32	770	782	+	16.0312	2.78e-06	0.0539	ctggcggtgatgg
AT1G53170	ERF8	ERF	PeKCS32	769	783	-	15.0469	2.78e-06	0.0361	TCCATCACCGCCAGC
AT3G61250	AtMYB17	MYB	PeKCS25	893	907	-	15.5781	2.79e-06	0.0604	GGGTGGGTGGGTGGA
AT4G17490	ERF6	ERF	PeKCS32	128	148	+	12.9062	2.8e-06	0.0297	cacctggcgctgccgctgccg
AT1G29160	DOF1.5	Dof	PeKCS30	742	762	+	14.75	2.82e-06	0.0437	cccgggaaaaaaaagggaaaa
AT5G13910	LEP	ERF	PeKCS32	382	402	-	14.4062	2.82e-06	0.0152	GCCATCACCGTCAGCTCGTCC
AT4G27950	CRF4	ERF	PeKCS32	381	401	-	13.4706	2.84e-06	0.015	CCATCACCGTCAGCTCGTCCT
AT5G62470	MYB96	MYB	PeKCS2	815	832	-	15.3594	2.85e-06	0.0347	GAAAACAGTTGGTTGGTG
AT1G10120	BHLH74	bHLH	PeKCS29	799	819	+	15.7123	2.85e-06	0.075	ttggcagatcacgtgagccca
AT5G37020	ARF8	ARF	PeKCS14	302	310	+	13.4421	2.87e-06	0.178	cctgtcggg
AT1G35460	BHLH80	bHLH	PeKCS14	962	972	+	16.0625	2.88e-06	0.0762	tgcaagtgggt
AT1G35460	BHLH80	bHLH	PeKCS15	962	972	+	16.0625	2.88e-06	0.0762	tgcaagtgggt
AT4G18450	ERF091	ERF	PeKCS21	780	796	+	13.8906	2.88e-06	0.0266	ccgatggcggcagcgtc
AT5G22890	STOP2	C2H2	PeKCS9	371	388	-	15.3971	2.88e-06	0.156	GAAATAAAACCTGCCCAT
AT5G13910	LEP	ERF	PeKCS32	763	783	-	14.3594	2.89e-06	0.0152	TCCATCACCGCCAGCGGCGAG
AT3G23220	ERF095	ERF	PeKCS24	316	330	-	14.4375	2.89e-06	0.0336	CAGCGGCGGCAGCTT
AT1G52890	NAC019	NAC	PeKCS26	926	937	-	15.1453	2.9e-06	0.173	TGCACGCAACTT
AT5G02460	DOF5.1	Dof	PeKCS8	462	482	-	15.1562	2.91e-06	0.031	AAAAAGGAAAAAATGAAAACG
AT2G31230	ERF15	ERF	PeKCS32	770	784	-	14.7656	2.91e-06	0.0873	CTCCATCACCGCCAG
AT5G07310	ERF115	ERF	PeKCS32	5	19	-	14.7344	2.92e-06	0.0219	CTGCCGCACCAGCCG
AT2G02070	IDD5	C2H2	PeKCS29	273	288	-	15.4658	2.93e-06	0.179	GTTTTGTCGTTGAATG
AT3G46640	PCL1	G2-like	PeKCS24	645	658	+	13.7881	2.93e-06	0.184	gacagattcgctgt
AT1G21910	ERF012	ERF	PeKCS32	99	118	+	15.4062	2.93e-06	0.0245	agagcggttcgcccaccgac
AT2G01930	BPC1	BBR-BPC	PeKCS8	890	913	-	8.17188	2.94e-06	0.0127	GAGAGACAGAGCAAAAGGAAGTCC
AT5G67580	TRB2	MYB_related	PeKCS1	295	313	-	15.7969	2.94e-06	0.168	CTAAAAAAACCCTAAACCC
AT5G07310	ERF115	ERF	PeKCS2	199	213	+	14.7188	2.95e-06	0.0219	ccaccgccctctcct
AT5G62470	MYB96	MYB	PeKCS12	6	23	+	15.3125	2.95e-06	0.0347	gagagtggtttgcagttg
AT5G22220	E2FB	E2F/DP	PeKCS29	832	841	+	14.4043	2.96e-06	0.0507	gggcgccctt
AT5G49300	GATA16	GATA	PeKCS10	173	199	+	5.32184	2.98e-06	0.0371	atgcatgatcatcatcaagctaatgat
AT1G36060	ERF055	ERF	PeKCS32	769	782	+	15.8438	2.99e-06	0.042	gctggcggtgatgg
AT4G01680	MYB55	MYB	PeKCS32	433	446	+	15.5625	3e-06	0.0895	caccacctaccagc
AT3G23240	ERF1B	ERF	PeKCS24	316	343	+	13.8594	3e-06	0.0282	aagctgccgccgctgatgtctccgacgc
AT5G02460	DOF5.1	Dof	PeKCS2	231	251	-	15.125	3e-06	0.031	AAGAAAGAAACAAAAAAAAAA
AT2G33710	AT2G33710	ERF	PeKCS21	781	795	-	14.625	3e-06	0.031	ACGCTGCCGCCATCG
AT1G72050	TFIIIA	C2H2	PeKCS12	292	310	+	14.437	3.01e-06	0.00603	cagcctccccttcccctcc
AT5G15800	44805	MIKC_MADS	PeKCS12	689	706	+	15.1395	3.01e-06	0.189	atggccagatatagaaag
AT1G68670	HHO2	G2-like	PeKCS2	328	340	+	14.8281	3.02e-06	0.191	gaatcaaagatgc
AT5G18450	DREB2G	ERF	PeKCS32	766	780	+	15.0781	3.02e-06	0.0452	gccgctggcggtgat
AT5G22990	AT5G22990	C2H2	PeKCS32	693	707	+	15.0781	3.04e-06	0.0932	acgagatcgacctcg
AT2G01940	SGR5	C2H2	PeKCS16	607	621	-	15.75	3.05e-06	0.0475	AAAATAAGACAAAGA
AT2G01940	SGR5	C2H2	PeKCS17	607	621	-	15.75	3.05e-06	0.0475	AAAATAAGACAAAGA
AT2G01940	SGR5	C2H2	PeKCS19	607	621	-	15.75	3.05e-06	0.0475	AAAATAAGACAAAGA
AT2G01940	SGR5	C2H2	PeKCS18	607	621	-	15.75	3.05e-06	0.0475	AAAATAAGACAAAGA
AT1G20640	NLP4	Nin-like	PeKCS32	534	548	-	15.2059	3.05e-06	0.0303	GGCGCAGCAGCTCCT
AT5G62470	MYB96	MYB	PeKCS8	976	993	+	15.2656	3.06e-06	0.0347	gaaatcagttggtggggg
AT5G17430	BBM	AP2	PeKCS20	142	161	-	15.443	3.06e-06	0.0145	AAAAAAGAAGGAAAAAGAAT
AT1G25340	MYB116	MYB	PeKCS30	883	897	+	15.1912	3.07e-06	0.193	acgtcaagttaggct
AT5G51190	ERF105	ERF	PeKCS27	908	922	-	14.2344	3.08e-06	0.0645	GCTGCGGCGGAGAGA
AT1G03800	ERF10	ERF	PeKCS24	309	329	+	14.375	3.09e-06	0.0191	ttcttccaagctgccgccgct
AT1G78080	RAP2-4	ERF	PeKCS32	112	121	+	14.3368	3.1e-06	0.0374	caccgacctc
AT1G06280	LBD2	LBD	PeKCS32	366	380	+	15.3281	3.1e-06	0.0794	gcgagatgctcggcg
AT5G19790	RAP2-11	ERF	PeKCS28	697	711	+	15.5156	3.1e-06	0.0293	ctccttgcgccggca
AT4G00270	GEBP	GeBP	PeKCS30	981	988	+	16.0638	3.1e-06	0.118	ccggccga
AT4G17490	ERF6	ERF	PeKCS32	134	154	+	12.625	3.11e-06	0.0297	gcgctgccgctgccgctggtg
AT4G16150	CAMTA5	CAMTA	PeKCS32	567	584	+	15.2656	3.11e-06	0.0937	gcgtgggcatcccgcgga
AT3G16770	RAP2-3	ERF	PeKCS32	810	817	-	15.5	3.12e-06	0.0284	GCGCCGCA
AT2G46770	NAC043	NAC	PeKCS30	866	882	+	15.4844	3.13e-06	0.197	aagcgtgaatctcaagt
AT5G47230	ERF5	ERF	PeKCS32	765	779	-	14.3281	3.15e-06	0.0246	TCACCGCCAGCGGCG
AT5G47230	ERF5	ERF	PeKCS30	810	824	-	14.3281	3.15e-06	0.0246	TCACCGCCGGCGGGG
AT4G38910	BPC5	BBR-BPC	PeKCS28	911	940	-	-30.4557	3.15e-06	0.0211	AGAGAAAGAGGGAAGAGCGAAGAGAGAAGA
AT1G78080	RAP2-4	ERF	PeKCS2	200	209	+	14.2842	3.16e-06	0.0374	caccgccctc
AT1G78080	RAP2-4	ERF	PeKCS30	953	962	+	14.2842	3.16e-06	0.0374	caccgccctc
AT4G23550	WRKY29	WRKY	PeKCS9	792	802	+	15.6094	3.18e-06	0.202	aatagtcaacg
AT1G72050	TFIIIA	C2H2	PeKCS4	960	978	+	14.3361	3.19e-06	0.00603	cctccaccctgtccacttc
AT2G28810	DOF2.2	Dof	PeKCS3	296	316	+	14.7344	3.2e-06	0.0498	ttctctctctgtcgcttttcc
AT3G11020	DREB2B	ERF	PeKCS32	105	125	-	15.6406	3.2e-06	0.0366	CGAAGAGGTCGGTGGGCGAAC
AT5G60130	AT5G60130	B3	PeKCS28	323	341	-	15.125	3.2e-06	0.2	TAGGAAAAAAAAAGAAAAT
AT2G44940	ERF034	ERF	PeKCS32	321	335	-	15.8438	3.21e-06	0.0818	TCATGTCGGCGCCGG
AT5G61270	BHLH72	bHLH	PeKCS24	819	833	+	15.411	3.21e-06	0.194	ccacatgtcacgtgg
AT2G40340	DREB2C	ERF	PeKCS4	959	979	-	13.7794	3.22e-06	0.0193	GGAAGTGGACAGGGTGGAGGC
AT1G12260	NAC007	NAC	PeKCS30	867	881	-	15.4219	3.22e-06	0.166	CTTGAGATTCACGCT
AT1G53170	ERF8	ERF	PeKCS32	303	317	+	14.7812	3.22e-06	0.0361	ccgagcggcgccgct
AT2G33860	ARF3	ARF	PeKCS11	191	200	+	15.4423	3.23e-06	0.0964	gtgtcggaaa
AT5G47230	ERF5	ERF	PeKCS32	393	407	-	14.2812	3.23e-06	0.0246	CCATCGCCATCACCG
AT5G63090	LOB	LBD	PeKCS32	235	255	-	13.6562	3.24e-06	0.0167	GCGGCCTCCTTCCCGGCCGGC
AT2G40620	BZIP18	bZIP	PeKCS4	597	607	-	15.6562	3.25e-06	0.197	ACAAGCTGTCA
AT1G43160	RAP2-6	ERF	PeKCS32	2	16	+	14.5625	3.25e-06	0.0317	cggcggctggtgcgg
AT5G51190	ERF105	ERF	PeKCS21	780	794	+	14.1094	3.25e-06	0.0645	ccgatggcggcagcg
AT1G72050	TFIIIA	C2H2	PeKCS1	313	331	-	14.3025	3.26e-06	0.00603	CCTCCGTTTTCTCTACCTC
AT3G20310	ERF7	ERF	PeKCS24	325	345	+	14.5469	3.26e-06	0.0135	ccgctgatgtctccgacgcta
AT2G40340	DREB2C	ERF	PeKCS32	347	367	-	13.75	3.26e-06	0.0193	GCCGCCCTCACGGGCGGTGGC
AT1G03800	ERF10	ERF	PeKCS32	394	414	-	14.2656	3.27e-06	0.0191	AGCAGCACCATCGCCATCACC
AT2G30590	WRKY21	WRKY	PeKCS9	792	802	+	15.8281	3.28e-06	0.208	aatagtcaacg
AT1G20640	NLP4	Nin-like	PeKCS27	727	741	-	15.1324	3.28e-06	0.0303	GGAGCAGCAGGTGTT
AT1G67260	TCP1	TCP	PeKCS4	814	843	+	12.9747	3.28e-06	0.0436	caggggtcccaccgcgggttccgtttctgg
AT1G68550	ERF118	ERF	PeKCS32	304	318	+	14.4688	3.29e-06	0.0355	cgagcggcgccgctc
AT1G68550	ERF118	ERF	PeKCS21	781	795	-	14.4688	3.29e-06	0.0355	ACGCTGCCGCCATCG
AT3G06490	MYB108	MYB	PeKCS30	882	896	+	14.5469	3.29e-06	0.207	tacgtcaagttaggc
AT5G23280	TCP7	TCP	PeKCS14	152	162	-	14.7812	3.29e-06	0.0651	GTGGGACCAAT
AT3G20310	ERF7	ERF	PeKCS32	125	145	+	14.5312	3.29e-06	0.0135	gcccacctggcgctgccgctg
AT5G47220	ERF2	ERF	PeKCS32	387	407	-	14.0781	3.29e-06	0.0241	CCATCGCCATCACCGTCAGCT
AT3G14180	ASIL2	Trihelix	PeKCS12	902	912	-	15.5	3.3e-06	0.183	TTGCCGGAGAC
AT1G43160	RAP2-6	ERF	PeKCS21	781	795	+	14.5312	3.3e-06	0.0317	cgatggcggcagcgt
AT1G72050	TFIIIA	C2H2	PeKCS21	890	908	+	14.2773	3.3e-06	0.00603	cttccacctctgcctccga
AT2G01930	BPC1	BBR-BPC	PeKCS5	975	998	+	7.85938	3.3e-06	0.0133	aaaagggaaacagaaagacagaga
AT3G50410	DOF3.4	Dof	PeKCS3	295	315	+	14.3594	3.31e-06	0.0578	gttctctctctgtcgcttttc
AT2G40740	WRKY55	WRKY	PeKCS9	793	804	-	15.7812	3.31e-06	0.208	AGCGTTGACTAT
AT2G45660	SOC1	MIKC_MADS	PeKCS14	923	943	+	15.2754	3.31e-06	0.00929	ctctgtcttccttctctcttc
AT2G45660	SOC1	MIKC_MADS	PeKCS15	923	943	+	15.2754	3.31e-06	0.00929	ctctgtcttccttctctcttc
AT1G67260	TCP1	TCP	PeKCS29	810	839	+	12.9494	3.32e-06	0.0436	cgtgagcccatctaccaccctcgggcgccc
AT2G33710	AT2G33710	ERF	PeKCS11	230	244	+	14.4219	3.33e-06	0.031	caccgtgcgccgcct
AT5G62470	MYB96	MYB	PeKCS6	634	651	-	15.1562	3.33e-06	0.0347	ATAGGTGGGTTGGTGTTG
AT5G43410	ERF096	ERF	PeKCS28	703	712	+	14.7895	3.33e-06	0.0275	gcgccggcac
AT3G20310	ERF7	ERF	PeKCS11	320	340	-	14.5	3.35e-06	0.0135	GCGATCCTGCCTCCACCATCG
AT3G23210	BHLH34	bHLH	PeKCS29	746	768	+	15.4062	3.35e-06	0.195	aaacctgtcacgtgccaccggtt
AT1G28160	ERF087	ERF	PeKCS32	304	318	-	14.4375	3.35e-06	0.0414	GAGCGGCGCCGCTCG
AT1G72050	TFIIIA	C2H2	PeKCS4	920	938	+	14.2521	3.35e-06	0.00603	aatcttcctccacaacctc
AT1G50640	ERF3	ERF	PeKCS11	230	244	-	14.5469	3.35e-06	0.0342	AGGCGGCGCACGGTG
AT4G18960	AG	MIKC_MADS	PeKCS12	690	708	-	14.8971	3.36e-06	0.139	TTCTTTCTATATCTGGCCA
AT1G47655	DOF1.6	Dof	PeKCS30	757	767	+	13.0156	3.36e-06	0.213	ggaaaaagtaa
AT5G61600	ERF104	ERF	PeKCS32	337	355	+	13.9531	3.37e-06	0.0179	cagcaccctggccaccgcc
AT1G03800	ERF10	ERF	PeKCS24	324	344	+	14.2031	3.38e-06	0.0191	gccgctgatgtctccgacgct
AT4G00250	STKL2	GeBP	PeKCS15	284	296	-	15.2812	3.38e-06	0.214	AATCTTATCCGTA
AT3G15210	ERF4	ERF	PeKCS11	233	247	+	14.2969	3.38e-06	0.0446	cgtgcgccgccttgg
AT3G20310	ERF7	ERF	PeKCS27	901	921	+	14.4844	3.38e-06	0.0135	ttactaatctctccgccgcag
AT1G28370	ERF11	ERF	PeKCS21	781	795	-	14.5312	3.38e-06	0.0499	ACGCTGCCGCCATCG
AT3G02940	MYB107	MYB	PeKCS31	789	806	+	15	3.39e-06	0.106	atagtaggtgaaacaaag
AT4G27950	CRF4	ERF	PeKCS4	957	977	+	13.1029	3.39e-06	0.0154	gcgcctccaccctgtccactt
AT2G40220	ABI4	ERF	PeKCS32	135	144	+	15.1977	3.39e-06	0.0165	cgctgccgct
AT2G40220	ABI4	ERF	PeKCS32	141	150	+	15.1977	3.39e-06	0.0165	cgctgccgct
AT5G13910	LEP	ERF	PeKCS32	136	156	+	14.0469	3.39e-06	0.0161	gctgccgctgccgctggtgac
AT3G60490	ERF035	ERF	PeKCS3	487	500	+	15.7344	3.39e-06	0.201	aactgtgtcggttg
AT1G72010	TCP22	TCP	PeKCS14	152	164	-	15.1094	3.4e-06	0.0658	TGGTGGGACCAAT
AT1G49480	REM19	B3	PeKCS12	731	745	-	15.3824	3.41e-06	0.0225	CAAAAAAAAAAAAAC
AT5G18560	ERF086	ERF	PeKCS27	910	924	+	14.625	3.41e-06	0.0381	tctccgccgcagcaa
AT1G50640	ERF3	ERF	PeKCS32	315	329	-	14.5156	3.41e-06	0.0342	CGGCGCCGGGGGAGC
AT4G18450	ERF091	ERF	PeKCS32	770	786	+	13.5	3.42e-06	0.0266	ctggcggtgatggagct
AT3G23240	ERF1B	ERF	PeKCS24	310	337	+	13.4688	3.42e-06	0.0282	tcttccaagctgccgccgctgatgtctc
AT3G49690	RAX3	MYB	PeKCS29	817	829	-	11.7975	3.43e-06	0.0592	GGGTGGTAGATGG
AT4G18450	ERF091	ERF	PeKCS32	133	149	-	13.4844	3.44e-06	0.0266	GCGGCAGCGGCAGCGCC
AT3G47600	MYB94	MYB	PeKCS26	893	911	-	15.375	3.45e-06	0.0537	CAGTGGGTGGGTGGGTGTC
AT4G36900	RAP2-10	ERF	PeKCS32	306	315	+	15.2479	3.47e-06	0.0232	agcggcgccg
AT4G36900	RAP2-10	ERF	PeKCS32	308	317	-	15.2479	3.47e-06	0.0232	AGCGGCGCCG
AT5G44210	ERF9	ERF	PeKCS32	321	341	-	13.6562	3.48e-06	0.0192	TGCTGATCATGTCGGCGCCGG
AT1G20640	NLP4	Nin-like	PeKCS7	464	478	+	15.0735	3.48e-06	0.0303	gtagcagcagtttcc
AT4G27950	CRF4	ERF	PeKCS4	954	974	+	13.0441	3.48e-06	0.0154	acagcgcctccaccctgtcca
AT1G72050	TFIIIA	C2H2	PeKCS1	21	39	+	14.1849	3.49e-06	0.00608	ccacctcatctgcatcatc
AT5G56110	MYB80	MYB	PeKCS31	787	801	+	14.7031	3.5e-06	0.221	aaatagtaggtgaaa
AT5G44210	ERF9	ERF	PeKCS32	941	961	-	13.6406	3.5e-06	0.0192	TGGGGGGCGCGAAGGCGCGGG
AT5G39760	ZHD10	ZF-HD	PeKCS27	68	89	+	14.3088	3.51e-06	0.22	aaacatgattaattacatagtt
AT1G03800	ERF10	ERF	PeKCS11	321	341	-	14.125	3.51e-06	0.0191	GGCGATCCTGCCTCCACCATC
AT3G61150	HDG1	HD-ZIP	PeKCS14	610	620	+	14.5692	3.51e-06	0.111	gcaattaatga
AT3G61150	HDG1	HD-ZIP	PeKCS15	612	622	+	14.5692	3.51e-06	0.111	gcaattaatga
AT4G24020	NLP7	Nin-like	PeKCS27	495	509	-	14.5312	3.54e-06	0.11	GATTGACTTTTCGGA
AT4G36160	ANAC076	NAC	PeKCS30	867	881	-	15.2969	3.55e-06	0.114	CTTGAGATTCACGCT
AT3G26790	FUS3	B3	PeKCS14	493	507	-	15.5156	3.56e-06	0.056	ATATACATGCATAGG
AT3G26790	FUS3	B3	PeKCS15	495	509	-	15.5156	3.56e-06	0.056	ATATACATGCATAGG
AT2G44940	ERF034	ERF	PeKCS32	60	74	+	15.6719	3.56e-06	0.0818	cccagtcggtggtgg
AT1G69690	TCP15	TCP	PeKCS30	310	322	-	15.0312	3.56e-06	0.0457	GGACGGGACCCAC
AT1G74480	RKD2	Nin-like	PeKCS32	673	691	-	14.9531	3.56e-06	0.161	GGGCCGCTCGAACTTCTCG
AT2G43000	JUB1	NAC	PeKCS32	308	327	+	15.2344	3.57e-06	0.0838	cggcgccgctcccccggcgc
AT1G49480	REM19	B3	PeKCS4	131	145	+	15.3382	3.58e-06	0.0225	aaaaaaaaaaaaacc
AT2G30340	LBD13	LBD	PeKCS12	895	911	-	14.7656	3.58e-06	0.0266	TGCCGGAGACCACGGGA
AT1G53170	ERF8	ERF	PeKCS27	909	923	+	14.5781	3.59e-06	0.0361	ctctccgccgcagca
AT3G23240	ERF1B	ERF	PeKCS21	774	801	-	13.3281	3.59e-06	0.0282	GCGTAGACGCTGCCGCCATCGGCAAGCA
AT5G43410	ERF096	ERF	PeKCS32	360	369	-	14.7368	3.59e-06	0.0275	TCGCCGCCCT
AT1G68550	ERF118	ERF	PeKCS32	2	16	-	14.2969	3.6e-06	0.0355	CCGCACCAGCCGCCG
AT4G36160	ANAC076	NAC	PeKCS30	869	883	+	15.2812	3.6e-06	0.114	cgtgaatctcaagta
AT4G38000	DOF4.7	Dof	PeKCS3	659	686	+	14.8281	3.6e-06	0.0315	attactgttttcttgttgttgctttttt
AT3G15210	ERF4	ERF	PeKCS21	781	795	-	14.1562	3.6e-06	0.0446	ACGCTGCCGCCATCG
AT5G47220	ERF2	ERF	PeKCS32	131	151	+	13.8906	3.61e-06	0.0241	ctggcgctgccgctgccgctg
AT5G13910	LEP	ERF	PeKCS32	391	411	-	13.9219	3.61e-06	0.0161	AGCACCATCGCCATCACCGTC
AT5G07310	ERF115	ERF	PeKCS24	322	336	+	14.3594	3.62e-06	0.0232	ccgccgctgatgtct
AT5G60850	DOF5.4	Dof	PeKCS30	750	763	+	13.8125	3.63e-06	0.114	aaaaaagggaaaaa
AT1G35460	BHLH80	bHLH	PeKCS26	169	179	+	15.9219	3.64e-06	0.0762	tgcaagtggtc
AT5G47220	ERF2	ERF	PeKCS11	320	340	-	13.875	3.64e-06	0.0241	GCGATCCTGCCTCCACCATCG
AT1G68550	ERF118	ERF	PeKCS32	318	332	+	14.2656	3.66e-06	0.0355	cccccggcgccgaca
AT4G01500	NGA4	B3	PeKCS32	31	46	-	14.7656	3.66e-06	0.171	CCGCTCCAGGTGGCGC
AT5G47230	ERF5	ERF	PeKCS27	910	924	+	14.0469	3.66e-06	0.0248	tctccgccgcagcaa
AT1G72050	TFIIIA	C2H2	PeKCS5	957	975	-	14.1008	3.66e-06	0.00621	TTTTCCCCTCCTCTCCCTT
AT2G40220	ABI4	ERF	PeKCS32	812	821	+	15.1279	3.67e-06	0.0165	cggcgcttcc
AT1G28160	ERF087	ERF	PeKCS11	230	244	-	14.25	3.68e-06	0.0414	AGGCGGCGCACGGTG
AT5G22220	E2FB	E2F/DP	PeKCS32	608	617	-	14.266	3.68e-06	0.0507	GGGCGCCGCC
AT5G46590	anac096	NAC	PeKCS27	396	411	-	15.6562	3.68e-06	0.232	CTTACGCTTGAAGAAA
AT2G43010	PIF4	bHLH	PeKCS26	721	729	+	14.9118	3.68e-06	0.111	tcacgtgcc
AT2G43010	PIF4	bHLH	PeKCS29	753	761	+	14.9118	3.68e-06	0.111	tcacgtgcc
AT3G11020	DREB2B	ERF	PeKCS11	230	250	-	15.4375	3.69e-06	0.0366	TCGCCAAGGCGGCGCACGGTG
AT1G47870	E2FC	E2F/DP	PeKCS5	752	766	+	14.8723	3.69e-06	0.231	aggaagtagccaaaa
AT3G20310	ERF7	ERF	PeKCS4	948	968	+	14.3281	3.7e-06	0.0135	ccactgacagcgcctccaccc
AT4G38910	BPC5	BBR-BPC	PeKCS5	958	987	+	-31.2532	3.7e-06	0.0223	agggagaggaggggaaaaaaagggaaacag
AT3G58630	AT3G58630	Trihelix	PeKCS30	809	823	+	15.2969	3.7e-06	0.0526	accccgccggcggtg
AT4G18450	ERF091	ERF	PeKCS27	906	922	-	13.3125	3.71e-06	0.0266	GCTGCGGCGGAGAGATT
AT5G62000	ARF2	ARF	PeKCS32	325	334	+	13.4375	3.73e-06	0.11	cgccgacatg
AT5G65130	AT5G65130	ERF	PeKCS32	768	782	-	14.2812	3.73e-06	0.0295	CCATCACCGCCAGCG
AT3G16770	RAP2-3	ERF	PeKCS32	321	328	+	15.0192	3.74e-06	0.0292	ccggcgcc
AT4G17490	ERF6	ERF	PeKCS32	25	45	+	12.1094	3.75e-06	0.0297	cgccccgcgccacctggagcg
AT4G17490	ERF6	ERF	PeKCS32	301	321	+	12.1094	3.75e-06	0.0297	cgccgagcggcgccgctcccc
AT3G26620	LBD23	LBD	PeKCS5	782	796	-	15.2969	3.75e-06	0.162	GGCGGTCTCAACGCC
AT4G05100	AtMYB74	MYB	PeKCS22	105	118	-	15.1507	3.77e-06	0.238	TCTCACCTAACGAC
AT3G11020	DREB2B	ERF	PeKCS32	57	77	+	15.4062	3.77e-06	0.0366	gcacccagtcggtggtggacg
AT3G50410	DOF3.4	Dof	PeKCS5	656	676	-	14.25	3.78e-06	0.0578	CATCCTTGCTTTTCTCTTTTT
AT2G45420	LBD18	LBD	PeKCS12	891	909	+	14.8906	3.78e-06	0.112	taactcccgtggtctccgg
AT5G18560	ERF086	ERF	PeKCS21	781	795	-	14.4062	3.8e-06	0.0381	ACGCTGCCGCCATCG
AT5G08130	BIM1	bHLH	PeKCS24	819	832	-	15.75	3.8e-06	0.0748	CACGTGACATGTGG
AT5G02460	DOF5.1	Dof	PeKCS7	70	90	-	14.875	3.8e-06	0.0338	TAAAAAGAAACGAAGGAAACA
AT1G78080	RAP2-4	ERF	PeKCS32	349	358	+	14.0421	3.82e-06	0.0376	caccgcccgt
AT5G66940	DOF5.8	Dof	PeKCS4	404	432	+	14.8594	3.82e-06	0.046	gttttccttccattgtctttttggctttt
AT1G13450	GT-1	Trihelix	PeKCS8	315	333	-	15.0938	3.83e-06	0.12	ACTTAACTATGGTTACATA
AT5G42520	BPC6	BBR-BPC	PeKCS3	782	802	-	7.17808	3.83e-06	0.0568	TTCATTTTCTTTCCCCCTCTT
AT1G06180	ATMYB13	MYB	PeKCS25	893	907	-	15.3594	3.83e-06	0.0896	GGGTGGGTGGGTGGA
AT5G17430	BBM	AP2	PeKCS5	957	976	+	15.1646	3.84e-06	0.0152	aagggagaggaggggaaaaa
AT3G61250	AtMYB17	MYB	PeKCS32	434	448	-	15.2031	3.84e-06	0.0604	GAGCTGGTAGGTGGT
AT3G61250	AtMYB17	MYB	PeKCS25	897	911	-	15.2031	3.84e-06	0.0604	CAGTGGGTGGGTGGG
AT3G61250	AtMYB17	MYB	PeKCS26	897	911	-	15.2031	3.84e-06	0.0604	CAGTGGGTGGGTGGG
AT2G01930	BPC1	BBR-BPC	PeKCS5	953	976	+	7.45312	3.85e-06	0.0146	gctaaagggagaggaggggaaaaa
AT1G79180	ATMYB63	MYB	PeKCS32	103	123	+	15.0938	3.85e-06	0.0296	cggttcgcccaccgacctctt
AT1G69570	CDF5	Dof	PeKCS5	641	667	-	14.9219	3.86e-06	0.0335	TTTTCTCTTTTTTTTATTTAATTTAAT
AT2G46130	WRKY43	WRKY	PeKCS9	791	804	-	15.3438	3.86e-06	0.243	AGCGTTGACTATTA
AT2G45420	LBD18	LBD	PeKCS32	837	855	-	14.8594	3.87e-06	0.112	ACCTCGCCGGGCTCCACGG
AT3G20310	ERF7	ERF	PeKCS21	784	804	-	14.25	3.87e-06	0.0135	TTGGCGTAGACGCTGCCGCCA
AT2G42430	LBD16	LBD	PeKCS12	895	909	-	14.8281	3.88e-06	0.171	CCGGAGACCACGGGA
AT4G34410	ERF109	ERF	PeKCS13	875	889	+	15.125	3.89e-06	0.0473	gaaatttcggcggaa
AT2G27300	NTL8	NAC	PeKCS27	395	413	+	15.2812	3.89e-06	0.24	ttttcttcaagcgtaagat
AT1G10120	BHLH74	bHLH	PeKCS29	745	765	+	15.2192	3.9e-06	0.075	caaacctgtcacgtgccaccg
AT5G42520	BPC6	BBR-BPC	PeKCS2	788	808	+	7.12329	3.91e-06	0.0568	atctcgctctctcttctactt
AT1G69690	TCP15	TCP	PeKCS15	200	212	-	14.8594	3.91e-06	0.0457	TGGTGGGACCACT
AT4G27950	CRF4	ERF	PeKCS21	775	795	-	12.7941	3.91e-06	0.0154	ACGCTGCCGCCATCGGCAAGC
AT1G20640	NLP4	Nin-like	PeKCS32	138	152	-	14.9559	3.92e-06	0.0303	CCAGCGGCAGCGGCA
AT3G27010	TCP20	TCP	PeKCS1	745	765	+	14.25	3.92e-06	0.0578	ggaaaatggagtgggggccgc
AT5G44210	ERF9	ERF	PeKCS32	393	413	+	13.4219	3.92e-06	0.0192	cggtgatggcgatggtgctgc
AT5G44210	ERF9	ERF	PeKCS32	765	785	+	13.4219	3.92e-06	0.0192	cgccgctggcggtgatggagc
AT2G45660	SOC1	MIKC_MADS	PeKCS5	653	673	-	15.087	3.93e-06	0.0102	CCTTGCTTTTCTCTTTTTTTT
AT1G75490	DREB2D	ERF	PeKCS30	986	1000	+	14.625	3.95e-06	0.0297	cgatctccaccacct
AT1G59640	BPE	bHLH	PeKCS29	747	767	+	15.4062	3.95e-06	0.189	aacctgtcacgtgccaccggt
AT1G51140	BHLH122	bHLH	PeKCS26	168	181	-	15.4219	3.96e-06	0.0662	AGGACCACTTGCAT
AT5G22220	E2FB	E2F/DP	PeKCS29	830	839	-	14.2021	3.96e-06	0.0507	GGGCGCCCGA
AT1G72050	TFIIIA	C2H2	PeKCS5	963	981	-	13.9664	3.96e-06	0.00651	CCCTTTTTTTCCCCTCCTC
AT1G49480	REM19	B3	PeKCS2	231	245	-	15.2206	3.96e-06	0.0225	GAAACAAAAAAAAAA
AT2G46400	WRKY46	WRKY	PeKCS9	792	802	+	15.2329	3.98e-06	0.251	aatagtcaacg
AT2G45660	SOC1	MIKC_MADS	PeKCS28	890	910	+	15.0725	3.98e-06	0.0102	cgttcttctgtccctcttccc
AT5G25390	SHN3	ERF	PeKCS1	315	335	-	11.3043	3.98e-06	0.0146	TCAACCTCCGTTTTCTCTACC
AT2G17180	ZAT2	C2H2	PeKCS9	805	814	+	14.219	3.98e-06	0.114	cccagctgca
AT5G08330	TCP21	TCP	PeKCS14	150	163	-	14.8125	3.99e-06	0.0789	GGTGGGACCAATAC
AT4G27950	CRF4	ERF	PeKCS32	352	372	-	12.75	3.99e-06	0.0154	ATCTCGCCGCCCTCACGGGCG
AT3G57600	DREB2F	ERF	PeKCS2	196	206	+	14.4062	4e-06	0.0419	aatccaccgcc
AT1G06280	LBD2	LBD	PeKCS32	364	378	-	15.0156	4e-06	0.0794	CCGAGCATCTCGCCG
AT4G34410	ERF109	ERF	PeKCS32	308	322	-	15.0625	4.01e-06	0.0473	GGGGGAGCGGCGCCG
AT5G64750	ABR1	ERF	PeKCS28	701	719	-	14.2812	4.03e-06	0.0385	CGAGAATGTGCCGGCGCAA
AT5G17430	BBM	AP2	PeKCS20	145	164	-	15.1013	4.04e-06	0.0152	AAAAAAAAAGAAGGAAAAAG
AT5G38860	BIM3	bHLH	PeKCS29	752	769	-	14.411	4.04e-06	0.112	GAACCGGTGGCACGTGAC
AT3G46070	AT3G46070	C2H2	PeKCS1	32	46	+	14.6575	4.05e-06	0.128	gcatcatcactctca
AT1G53910	RAP2-12	ERF	PeKCS24	316	336	-	13.9219	4.05e-06	0.0498	AGACATCAGCGGCGGCAGCTT
AT3G04070	NAC047	NAC	PeKCS26	926	940	+	14.3906	4.05e-06	0.064	aagttgcgtgcaaca
AT1G72050	TFIIIA	C2H2	PeKCS1	743	761	-	13.9244	4.06e-06	0.00651	CCCCCACTCCATTTTCCTC
AT1G46768	RAP2-1	ERF	PeKCS32	108	120	-	15.5156	4.06e-06	0.059	AGGTCGGTGGGCG
AT1G36060	ERF055	ERF	PeKCS7	827	840	-	15.3906	4.07e-06	0.0457	ATGGACGGTGTGGG
AT5G20240	PI	MIKC_MADS	PeKCS28	71	84	-	14.8906	4.1e-06	0.126	TCAAAAAAGGAAAG
AT3G49690	RAX3	MYB	PeKCS25	894	906	-	11.1646	4.1e-06	0.0592	GGTGGGTGGGTGG
AT2G30340	LBD13	LBD	PeKCS32	135	151	-	14.5156	4.13e-06	0.0273	CAGCGGCAGCGGCAGCG
AT3G15210	ERF4	ERF	PeKCS32	321	335	+	13.8438	4.13e-06	0.0446	ccggcgccgacatga
AT4G33280	AT4G33280	B3	PeKCS14	59	79	-	6.33824	4.14e-06	0.16	CTAATAATTTTGGCGGGAATC
AT2G18350	ZHD6	ZF-HD	PeKCS27	68	82	+	13.4412	4.15e-06	0.262	aaacatgattaatta
AT1G74930	ERF018	ERF	PeKCS32	112	121	+	15.4231	4.15e-06	0.159	caccgacctc
AT3G57600	DREB2F	ERF	PeKCS30	989	999	+	14.2969	4.18e-06	0.0419	tctccaccacc
AT1G20640	NLP4	Nin-like	PeKCS32	135	149	-	14.8824	4.2e-06	0.0303	GCGGCAGCGGCAGCG
AT3G13810	AtIDD11	C2H2	PeKCS5	39	59	-	14.9688	4.2e-06	0.052	GTACTTCTCTTGTCGCCTTCC
AT2G40220	ABI4	ERF	PeKCS4	955	964	+	14.9884	4.21e-06	0.0174	cagcgcctcc
AT1G12630	ERF027	ERF	PeKCS32	62	82	-	15.25	4.21e-06	0.04	CAGCCCGTCCACCACCGACTG
AT2G15740	AT2G15740	C2H2	PeKCS1	843	853	+	14.4375	4.21e-06	0.258	aacgatggcgg
AT5G65130	AT5G65130	ERF	PeKCS6	859	873	-	14.0469	4.22e-06	0.0295	CTCCCGCGGCCGACC
AT1G77640	ERF013	ERF	PeKCS2	198	218	-	14.8594	4.22e-06	0.0467	CTTCTAGGAGAGGGCGGTGGA
AT3G20310	ERF7	ERF	PeKCS11	224	244	+	14.0938	4.23e-06	0.0135	ctccgacaccgtgcgccgcct
AT5G63090	LOB	LBD	PeKCS32	763	783	-	13.1406	4.23e-06	0.0189	TCCATCACCGCCAGCGGCGAG
AT4G35550	WOX13	WOX	PeKCS27	502	511	+	13.1353	4.24e-06	0.269	agtcaatcag
AT2G01930	BPC1	BBR-BPC	PeKCS28	896	919	-	7.1875	4.25e-06	0.0151	GAGAGAAGAGGGAAGAGGGACAGA
AT3G20310	ERF7	ERF	PeKCS25	395	415	-	14.0781	4.27e-06	0.0135	CGTTCGTCACTCCAGCCGTCT
AT3G20310	ERF7	ERF	PeKCS26	460	480	-	14.0781	4.27e-06	0.0135	CGTTCGTCACTCCAGCCGTCT
AT2G45660	SOC1	MIKC_MADS	PeKCS3	299	319	+	14.9855	4.3e-06	0.0105	tctctctgtcgcttttcctct
AT3G08500	MYB83	MYB	PeKCS9	9	19	+	14.5	4.3e-06	0.0703	tgggttggtga
AT1G49010	AT1G49010	MYB	PeKCS12	72	86	-	14.3906	4.3e-06	0.272	CATATCCTTATCTGC
AT3G22170	FHY3	FAR1	PeKCS22	823	834	+	15.0735	4.32e-06	0.177	cacacgcgcatg
AT5G63090	LOB	LBD	PeKCS32	772	792	-	13.0938	4.33e-06	0.0189	ATCTCCAGCTCCATCACCGCC
AT5G47220	ERF2	ERF	PeKCS4	948	968	+	13.5156	4.34e-06	0.0255	ccactgacagcgcctccaccc
AT5G44210	ERF9	ERF	PeKCS32	762	782	+	13.2188	4.34e-06	0.0192	gctcgccgctggcggtgatgg
AT4G00270	GEBP	GeBP	PeKCS6	861	868	+	15.766	4.34e-06	0.118	tcggccgc
AT5G25190	ERF003	ERF	PeKCS32	771	789	+	13.9062	4.35e-06	0.0366	tggcggtgatggagctgga
AT4G23750	CRF2	ERF	PeKCS27	913	920	+	14.9362	4.36e-06	0.0591	ccgccgca
AT1G28360	ERF12	ERF	PeKCS32	361	368	-	12.4423	4.36e-06	0.0381	CGCCGCCC
AT1G28360	ERF12	ERF	PeKCS32	607	614	-	12.4423	4.36e-06	0.0381	CGCCGCCC
AT1G06160	ERF094	ERF	PeKCS32	361	368	-	15.8723	4.36e-06	0.0789	CGCCGCCC
AT1G06160	ERF094	ERF	PeKCS32	607	614	-	15.8723	4.36e-06	0.0789	CGCCGCCC
AT3G47600	MYB94	MYB	PeKCS25	889	907	-	15.0781	4.37e-06	0.0545	GGGTGGGTGGGTGGATGTC
AT1G71450	ERF021	ERF	PeKCS32	129	148	+	14.0625	4.38e-06	0.0163	acctggcgctgccgctgccg
AT5G25190	ERF003	ERF	PeKCS2	195	213	-	13.8906	4.39e-06	0.0366	AGGAGAGGGCGGTGGATTT
AT5G13910	LEP	ERF	PeKCS32	82	102	-	13.5312	4.39e-06	0.0172	CTCTCCGCCATGGCGTCCAGC
AT2G01570	RGA	GRAS	PeKCS2	789	808	-	14.6	4.4e-06	0.0264	AAGTAGAAGAGAGAGCGAGA
AT5G17430	BBM	AP2	PeKCS3	776	795	+	14.9873	4.42e-06	0.0152	gagaagaagagggggaaaga
AT4G01680	MYB55	MYB	PeKCS2	812	825	+	15.0938	4.42e-06	0.0895	gtgcaccaaccaac
AT1G71450	ERF021	ERF	PeKCS32	66	85	-	14.0469	4.42e-06	0.0163	CAGCAGCCCGTCCACCACCG
AT2G45650	AGL6	MIKC_MADS	PeKCS29	352	370	+	14.8125	4.42e-06	0.277	tttccagaaaaaggaagga
AT1G28370	ERF11	ERF	PeKCS32	304	318	+	14.0156	4.42e-06	0.0521	cgagcggcgccgctc
AT2G43000	JUB1	NAC	PeKCS32	481	500	+	14.8906	4.42e-06	0.0838	cgacgtccgcgagcggctgc
AT4G18960	AG	MIKC_MADS	PeKCS29	352	370	-	14.5882	4.43e-06	0.139	TCCTTCCTTTTTCTGGAAA
AT5G61600	ERF104	ERF	PeKCS25	393	411	-	13.375	4.45e-06	0.02	CGTCACTCCAGCCGTCTTT
AT5G61600	ERF104	ERF	PeKCS26	458	476	-	13.375	4.45e-06	0.02	CGTCACTCCAGCCGTCTTT
AT5G17430	BBM	AP2	PeKCS2	232	251	-	14.9747	4.46e-06	0.0152	AAGAAAGAAACAAAAAAAAA
AT5G17430	BBM	AP2	PeKCS10	891	910	+	14.9747	4.46e-06	0.0152	aaggaagaaagagagaatcg
AT4G28140	ERF054	ERF	PeKCS21	785	804	+	14.6875	4.46e-06	0.0212	ggcggcagcgtctacgccaa
AT5G13910	LEP	ERF	PeKCS28	699	719	+	13.5	4.46e-06	0.0172	ccttgcgccggcacattctcg
AT2G45660	SOC1	MIKC_MADS	PeKCS31	927	947	+	14.942	4.46e-06	0.0105	gcttgctttctttcttcttca
AT5G67190	ERF010	ERF	PeKCS2	193	207	+	15.0781	4.47e-06	0.0431	ctaaatccaccgccc
AT2G42280	AT2G42280	bHLH	PeKCS30	961	971	-	15.3425	4.48e-06	0.0708	GGCCACTTGGA
AT4G27950	CRF4	ERF	PeKCS32	658	678	-	12.4853	4.52e-06	0.0156	TTCTCGCCGTCACGGTTGGCG
AT1G20980	SPL14	SBP	PeKCS27	271	281	+	15.1406	4.52e-06	0.205	tccgtacaata
AT5G44210	ERF9	ERF	PeKCS28	700	720	-	13.1406	4.52e-06	0.0192	CCGAGAATGTGCCGGCGCAAG
AT3G15210	ERF4	ERF	PeKCS32	318	332	+	13.625	4.55e-06	0.0446	cccccggcgccgaca
AT5G58900	AT5G58900	MYB_related	PeKCS15	284	298	+	14.5781	4.56e-06	0.288	tacggataagattag
AT1G53170	ERF8	ERF	PeKCS27	906	920	+	14.1094	4.57e-06	0.0394	aatctctccgccgca
AT1G53910	RAP2-12	ERF	PeKCS32	352	372	+	13.6719	4.57e-06	0.0498	cgcccgtgagggcggcgagat
AT5G25830	GATA12	GATA	PeKCS30	825	837	+	14.9375	4.57e-06	0.287	gattcggatccag
AT1G20640	NLP4	Nin-like	PeKCS32	402	416	-	14.7941	4.57e-06	0.0303	TGAGCAGCACCATCG
AT4G32800	ERF043	ERF	PeKCS3	487	502	-	14.8438	4.58e-06	0.147	AGCAACCGACACAGTT
AT4G27950	CRF4	ERF	PeKCS11	314	334	-	12.4559	4.58e-06	0.0156	CTGCCTCCACCATCGATACTA
AT5G14340	AtMYB40	MYB	PeKCS31	788	800	-	14.9118	4.58e-06	0.29	TTCACCTACTATT
AT3G28910	MYB30	MYB	PeKCS25	891	905	+	14.6562	4.59e-06	0.0572	catccacccacccac
AT3G16280	AT3G16280	ERF	PeKCS3	489	502	+	15.0781	4.61e-06	0.11	ctgtgtcggttgct
AT5G65130	AT5G65130	ERF	PeKCS30	986	1000	+	13.875	4.63e-06	0.0295	cgatctccaccacct
AT1G75490	DREB2D	ERF	PeKCS32	66	80	-	14.3438	4.65e-06	0.031	GCCCGTCCACCACCG
AT5G07310	ERF115	ERF	PeKCS32	390	404	-	13.9219	4.65e-06	0.0232	TCGCCATCACCGTCA
AT5G22220	E2FB	E2F/DP	PeKCS32	968	977	-	14.0106	4.65e-06	0.0507	GCGCGCGAAC
AT4G16750	ERF039	ERF	PeKCS32	62	76	-	15.0781	4.69e-06	0.0675	GTCCACCACCGACTG
AT5G47220	ERF2	ERF	PeKCS32	491	511	-	13.3438	4.71e-06	0.0255	CGGCTCGCCGCGCAGCCGCTC
AT2G01930	BPC1	BBR-BPC	PeKCS5	959	982	+	6.90625	4.71e-06	0.0158	gggagaggaggggaaaaaaaggga
AT4G28140	ERF054	ERF	PeKCS32	133	152	+	14.5938	4.72e-06	0.0212	ggcgctgccgctgccgctgg
AT1G06850	AtbZIP52	bZIP	PeKCS20	669	682	-	15.1719	4.74e-06	0.103	CTGACAGCTTTGCA
AT5G18450	DREB2G	ERF	PeKCS11	235	249	-	14.25	4.76e-06	0.057	CGCCAAGGCGGCGCA
AT1G49480	REM19	B3	PeKCS6	288	302	-	15	4.76e-06	0.0225	GCGGAAAAAAAAAAA
AT5G10140	FLC	MIKC_MADS	PeKCS2	301	321	-	14.75	4.76e-06	0.147	GCCTACCCAAATGGGAAAGGG
AT5G58080	ARR18	ARR-B	PeKCS13	236	248	-	13.3263	4.77e-06	0.124	GGGAAGATACGAC
AT2G04880	ZAP1	WRKY	PeKCS9	53	63	-	14.8953	4.77e-06	0.29	TTGACCGACTT
AT5G07310	ERF115	ERF	PeKCS11	236	250	+	13.875	4.77e-06	0.0232	gcgccgccttggcga
AT5G66940	DOF5.8	Dof	PeKCS30	744	772	-	14.6094	4.77e-06	0.046	TGAATTTACTTTTTCCCTTTTTTTTCCCG
AT2G17180	ZAT2	C2H2	PeKCS32	270	279	-	14.1619	4.81e-06	0.114	CGCAGCTCGC
AT5G07310	ERF115	ERF	PeKCS32	355	369	-	13.8594	4.81e-06	0.0232	TCGCCGCCCTCACGG
AT3G08500	MYB83	MYB	PeKCS32	432	442	-	14.3281	4.81e-06	0.0703	GTAGGTGGTGG
AT1G50640	ERF3	ERF	PeKCS32	304	318	-	13.8438	4.84e-06	0.0342	GAGCGGCGCCGCTCG
AT1G77640	ERF013	ERF	PeKCS32	323	343	-	14.5938	4.84e-06	0.0467	GGTGCTGATCATGTCGGCGCC
AT3G23220	ERF095	ERF	PeKCS30	810	824	+	13.3438	4.85e-06	0.0406	ccccgccggcggtga
AT2G37590	DOF2.4	Dof	PeKCS29	340	354	+	14.1094	4.86e-06	0.102	aattttcactttttt
AT3G59060	PIF5	bHLH	PeKCS24	826	833	+	15.8088	4.87e-06	0.295	tcacgtgg
AT1G59750	ARF1	ARF	PeKCS3	491	498	-	14.8023	4.87e-06	0.288	ACCGACAC
AT1G63030	DREB1E	ERF	PeKCS32	326	333	-	16.9333	4.87e-06	0.309	ATGTCGGC
AT5G22570	WRKY38	WRKY	PeKCS9	794	803	-	14.7778	4.87e-06	0.29	GCGTTGACTA
AT1G65620	LBD6	LBD	PeKCS24	322	342	+	13.4375	4.87e-06	0.0229	ccgccgctgatgtctccgacg
AT5G42520	BPC6	BBR-BPC	PeKCS3	290	310	+	6.46575	4.89e-06	0.0568	ttacggttctctctctgtcgc
AT1G74650	ATY13	MYB	PeKCS25	892	906	+	14.7188	4.91e-06	0.045	atccacccacccacc
AT5G52170	HDG7	HD-ZIP	PeKCS14	610	620	+	14.2899	4.91e-06	0.156	gcaattaatga
AT5G52170	HDG7	HD-ZIP	PeKCS15	612	622	+	14.2899	4.91e-06	0.156	gcaattaatga
AT4G32800	ERF043	ERF	PeKCS32	322	337	+	14.6719	4.92e-06	0.147	cggcgccgacatgatc
AT1G49480	REM19	B3	PeKCS4	708	722	-	14.9559	4.93e-06	0.0225	GCAGGAAAAAAAAAA
AT1G06850	AtbZIP52	bZIP	PeKCS32	124	137	-	15.125	4.93e-06	0.103	GCGCCAGGTGGGCG
AT2G28810	DOF2.2	Dof	PeKCS5	655	675	-	14.3281	4.94e-06	0.0615	ATCCTTGCTTTTCTCTTTTTT
AT3G23250	MYB15	MYB	PeKCS2	803	823	+	14.5625	4.95e-06	0.0774	ctacttatcgtgcaccaacca
AT5G08130	BIM1	bHLH	PeKCS29	808	821	+	15.3906	4.96e-06	0.0748	cacgtgagcccatc
AT5G67300	MYB44	MYB	PeKCS11	414	432	+	14.9531	4.97e-06	0.312	gttatagttattacgggtt
AT5G47660	AT5G47660	Trihelix	PeKCS3	677	691	+	14.3971	5e-06	0.316	ttgcttttttactgc
AT3G57600	DREB2F	ERF	PeKCS27	910	920	+	13.9531	5e-06	0.0429	tctccgccgca
AT5G02460	DOF5.1	Dof	PeKCS5	974	994	+	14.5781	5.01e-06	0.0389	aaaaagggaaacagaaagaca
AT1G72050	TFIIIA	C2H2	PeKCS27	609	627	+	13.5546	5.02e-06	0.00783	ccgcctcaatctccagctc
AT1G50640	ERF3	ERF	PeKCS32	2	16	+	13.7656	5.03e-06	0.0342	cggcggctggtgcgg
AT5G54230	MYB49	MYB	PeKCS31	789	803	-	14.5781	5.06e-06	0.159	TGTTTCACCTACTAT
AT3G27010	TCP20	TCP	PeKCS30	300	320	+	13.7344	5.06e-06	0.0598	atgcactcttgtgggtcccgt
AT5G49300	GATA16	GATA	PeKCS8	46	72	+	3.5977	5.06e-06	0.05	catgcacatcaagaagctaaccattat
AT5G18560	ERF086	ERF	PeKCS30	841	855	-	13.8125	5.06e-06	0.0435	CCGGAGGCGCCGTGT
AT5G07310	ERF115	ERF	PeKCS24	319	333	+	13.7656	5.07e-06	0.0232	ctgccgccgctgatg
AT1G36060	ERF055	ERF	PeKCS6	857	870	+	15.0625	5.08e-06	0.0476	gcggtcggccgcgg
AT3G20310	ERF7	ERF	PeKCS32	491	511	-	13.7656	5.09e-06	0.0153	CGGCTCGCCGCGCAGCCGCTC
AT1G74650	ATY13	MYB	PeKCS8	979	993	-	14.6719	5.09e-06	0.045	CCCCCACCAACTGAT
AT3G54340	AP3	MIKC_MADS	PeKCS28	655	669	-	14.6324	5.1e-06	0.202	ACACAAAAGAGGAAA
AT3G20770	EIN3	EIL	PeKCS13	629	643	+	14.2095	5.1e-06	0.322	ggcaaaattcaatgc
AT3G23220	ERF095	ERF	PeKCS21	778	792	+	13.2344	5.1e-06	0.0406	tgccgatggcggcag
AT1G09530	PIF3	bHLH	PeKCS26	721	730	-	15.375	5.1e-06	0.234	AGGCACGTGA
AT5G51910	TCP19	TCP	PeKCS32	839	848	-	14.5957	5.1e-06	0.0686	CGGGCTCCAC
AT1G53910	RAP2-12	ERF	PeKCS32	134	154	-	13.4375	5.11e-06	0.0498	CACCAGCGGCAGCGGCAGCGC
AT3G28920	ZHD9	ZF-HD	PeKCS1	699	713	-	13.4706	5.11e-06	0.322	TTTATCAACTAATTA
AT4G33280	AT4G33280	B3	PeKCS4	357	377	+	5.63235	5.11e-06	0.16	acactggttttcgtggaaaaa
AT2G45660	SOC1	MIKC_MADS	PeKCS28	924	944	+	14.7826	5.13e-06	0.0116	ctcttccctctttctcttcag
AT1G69490	NAC029	NAC	PeKCS26	926	936	-	13.8281	5.13e-06	0.188	GCACGCAACTT
AT4G27950	CRF4	ERF	PeKCS32	762	782	-	12.2059	5.13e-06	0.0165	CCATCACCGCCAGCGGCGAGC
AT2G21230	AT2G21230	bZIP	PeKCS32	127	136	-	13.8723	5.14e-06	0.323	CGCCAGGTGG
AT1G21910	ERF012	ERF	PeKCS32	67	86	-	14.3281	5.14e-06	0.0375	CCAGCAGCCCGTCCACCACC
AT5G25810	TINY	ERF	PeKCS32	322	336	+	15.1406	5.15e-06	0.161	cggcgccgacatgat
AT2G31230	ERF15	ERF	PeKCS27	908	922	+	13.5781	5.15e-06	0.0958	tctctccgccgcagc
AT5G64750	ABR1	ERF	PeKCS32	135	153	-	13.8125	5.16e-06	0.0423	ACCAGCGGCAGCGGCAGCG
AT2G01930	BPC1	BBR-BPC	PeKCS5	963	986	+	6.65625	5.16e-06	0.0165	gaggaggggaaaaaaagggaaaca
AT5G63090	LOB	LBD	PeKCS32	350	370	-	12.75	5.17e-06	0.0197	CTCGCCGCCCTCACGGGCGGT
AT1G28160	ERF087	ERF	PeKCS21	781	795	+	13.5312	5.19e-06	0.0474	cgatggcggcagcgt
AT5G25390	SHN3	ERF	PeKCS4	922	942	+	10.7101	5.2e-06	0.0171	tcttcctccacaacctcttca
AT4G15090	FAR1	FAR1	PeKCS6	848	862	+	14.0312	5.23e-06	0.157	atctgacgcgcggtc
AT5G25390	SHN3	ERF	PeKCS32	388	408	-	10.6957	5.23e-06	0.0171	ACCATCGCCATCACCGTCAGC
AT3G11280	AT3G11280	MYB	PeKCS12	70	83	-	14.1562	5.24e-06	0.331	ATCCTTATCTGCAA
AT1G03800	ERF10	ERF	PeKCS32	130	150	+	13.3125	5.25e-06	0.022	cctggcgctgccgctgccgct
AT2G20180	PIF1	bHLH	PeKCS25	938	951	-	15.1096	5.25e-06	0.0508	GGCAGGAGACGTGT
AT2G20180	PIF1	bHLH	PeKCS26	938	951	-	15.1096	5.25e-06	0.0508	GGCAGGAGACGTGT
AT2G20180	PIF1	bHLH	PeKCS24	964	977	-	15.1096	5.25e-06	0.0508	GGTAGGAGACGTGC
AT4G24240	WRKY7	WRKY	PeKCS9	791	804	-	14.6875	5.25e-06	0.332	AGCGTTGACTATTA
AT1G44830	ERF014	ERF	PeKCS32	342	356	+	13.875	5.26e-06	0.0429	ccctggccaccgccc
AT4G00730	ANL2	HD-ZIP	PeKCS14	610	620	-	14.6154	5.26e-06	0.167	TCATTAATTGC
AT4G00730	ANL2	HD-ZIP	PeKCS15	612	622	-	14.6154	5.26e-06	0.167	TCATTAATTGC
AT5G12870	MYB46	MYB	PeKCS32	435	444	-	14.5769	5.26e-06	0.331	TGGTAGGTGG
AT3G50410	DOF3.4	Dof	PeKCS3	665	685	+	13.9688	5.26e-06	0.0644	gttttcttgttgttgcttttt
AT1G12260	NAC007	NAC	PeKCS30	869	883	+	14.8906	5.27e-06	0.166	cgtgaatctcaagta
AT1G19040	AT1G19040	NAC	PeKCS30	866	881	+	14.5938	5.28e-06	0.333	aagcgtgaatctcaag
AT1G19210	ERF017	ERF	PeKCS32	388	401	+	14.9531	5.28e-06	0.0758	gctgacggtgatgg
AT1G14580	AT1G14580	C2H2	PeKCS29	273	292	-	14.2941	5.28e-06	0.323	TAATGTTTTGTCGTTGAATG
AT1G50640	ERF3	ERF	PeKCS32	137	151	-	13.6719	5.28e-06	0.0342	CAGCGGCAGCGGCAG
AT1G50640	ERF3	ERF	PeKCS21	781	795	+	13.6719	5.28e-06	0.0342	cgatggcggcagcgt
AT5G42520	BPC6	BBR-BPC	PeKCS3	776	796	-	6.23288	5.29e-06	0.0568	TTCTTTCCCCCTCTTCTTCTC
AT4G17980	anac071	NAC	PeKCS30	869	883	-	14.9531	5.29e-06	0.251	TACTTGAGATTCACG
AT5G22890	STOP2	C2H2	PeKCS10	454	471	-	14.5441	5.3e-06	0.156	CAGACAAAACCTACTCCA
AT1G79180	ATMYB63	MYB	PeKCS32	427	447	+	14.5938	5.3e-06	0.0362	ggacaccaccacctaccagct
AT4G38000	DOF4.7	Dof	PeKCS20	156	183	+	14.375	5.31e-06	0.0364	tttttttttttgtcctccatgctttttt
AT1G34180	anac016	NAC	PeKCS30	869	883	+	15.1875	5.31e-06	0.335	cgtgaatctcaagta
AT5G44210	ERF9	ERF	PeKCS21	775	795	+	12.8125	5.33e-06	0.0211	gcttgccgatggcggcagcgt
AT2G40340	DREB2C	ERF	PeKCS6	643	663	-	12.7794	5.33e-06	0.0278	GAAGGCGGAATCATAGGTGGG
AT1G51140	BHLH122	bHLH	PeKCS23	853	866	+	15.1406	5.34e-06	0.0662	ttctccacttgcct
AT5G67580	TRB2	MYB_related	PeKCS13	105	123	-	15.2344	5.36e-06	0.168	GATCCTTTACCCTAATCAC
AT5G65130	AT5G65130	ERF	PeKCS21	781	795	-	13.5938	5.36e-06	0.0298	ACGCTGCCGCCATCG
AT1G03800	ERF10	ERF	PeKCS32	335	355	+	13.2656	5.37e-06	0.022	atcagcaccctggccaccgcc
AT4G21030	DOF4.2	Dof	PeKCS13	374	392	+	14.5781	5.37e-06	0.112	gaaaaaaaaaggtatcaga
AT1G74930	ERF018	ERF	PeKCS7	831	840	+	15.0481	5.37e-06	0.159	caccgtccat
AT5G63090	LOB	LBD	PeKCS12	893	913	+	12.6719	5.38e-06	0.0197	actcccgtggtctccggcaac
AT3G55370	OBP3	Dof	PeKCS2	224	244	+	14.375	5.38e-06	0.056	cttactcttttttttttgttt
AT5G47220	ERF2	ERF	PeKCS32	336	356	+	13.0625	5.38e-06	0.0267	tcagcaccctggccaccgccc
AT5G51190	ERF105	ERF	PeKCS24	317	331	-	12.9219	5.4e-06	0.0802	TCAGCGGCGGCAGCT
AT1G71450	ERF021	ERF	PeKCS4	946	965	+	13.7031	5.42e-06	0.0177	gcccactgacagcgcctcca
AT3G23240	ERF1B	ERF	PeKCS27	907	934	+	12	5.42e-06	0.0373	atctctccgccgcagcaagaaaaacacc
AT1G01250	ERF023	ERF	PeKCS32	766	780	+	14.8906	5.43e-06	0.139	gccgctggcggtgat
AT1G68550	ERF118	ERF	PeKCS11	320	334	-	13.4688	5.45e-06	0.0415	CTGCCTCCACCATCG
AT2G45660	SOC1	MIKC_MADS	PeKCS3	771	791	-	14.7101	5.45e-06	0.0119	TCCCCCTCTTCTTCTCCTCCT
AT3G55370	OBP3	Dof	PeKCS8	466	486	+	14.3594	5.46e-06	0.056	ttcattttttcctttttctta
AT1G72360	HRE1	ERF	PeKCS32	393	413	-	12.6406	5.48e-06	0.0539	GCAGCACCATCGCCATCACCG
AT5G25810	TINY	ERF	PeKCS3	488	502	-	15.0469	5.48e-06	0.161	AGCAACCGACACAGT
AT3G26620	LBD23	LBD	PeKCS32	251	265	+	14.7031	5.49e-06	0.162	gccgcggtccgcgcc
AT1G03840	MGP	C2H2	PeKCS5	479	498	-	14.625	5.49e-06	0.338	AGGAATACGACAAACCGATG
AT5G47390	KUA1	MYB_related	PeKCS15	284	298	-	14.4531	5.52e-06	0.348	CTAATCTTATCCGTA
AT5G42520	BPC6	BBR-BPC	PeKCS12	187	207	-	6.10959	5.52e-06	0.0568	CTCGTTCGATCTCTCTGTTTA
AT2G01570	RGA	GRAS	PeKCS28	922	941	-	14.3286	5.53e-06	0.0294	AAGAGAAAGAGGGAAGAGCG
AT4G15090	FAR1	FAR1	PeKCS22	821	835	+	13.8594	5.53e-06	0.157	cacacacgcgcatga
AT5G42520	BPC6	BBR-BPC	PeKCS2	786	806	+	6.09589	5.54e-06	0.0568	ccatctcgctctctcttctac
AT1G52880	NAC018	NAC	PeKCS6	671	689	+	14.4688	5.55e-06	0.198	atccgtaacccatacgtat
AT5G63090	LOB	LBD	PeKCS32	133	153	-	12.6094	5.55e-06	0.0197	ACCAGCGGCAGCGGCAGCGCC
AT4G36620	GATA19	GATA	PeKCS13	394	404	+	14.7808	5.57e-06	0.136	gcgatccgatt
AT1G74650	ATY13	MYB	PeKCS24	919	933	+	14.5469	5.58e-06	0.045	cactgcccacccact
AT1G28360	ERF12	ERF	PeKCS11	237	244	+	11.6442	5.6e-06	0.0408	cgccgcct
AT1G06160	ERF094	ERF	PeKCS11	237	244	+	15.6277	5.6e-06	0.0789	cgccgcct
AT3G23220	ERF095	ERF	PeKCS32	393	407	+	13.0312	5.6e-06	0.0406	cggtgatggcgatgg
AT1G72050	TFIIIA	C2H2	PeKCS3	778	796	-	13.3613	5.6e-06	0.00831	TTCTTTCCCCCTCTTCTTC
AT1G30210	TCP24	TCP	PeKCS1	755	766	+	14.0156	5.61e-06	0.109	gtgggggccgca
AT5G49300	GATA16	GATA	PeKCS32	389	415	-	3.25287	5.62e-06	0.05	GAGCAGCACCATCGCCATCACCGTCAG
AT2G44940	ERF034	ERF	PeKCS3	489	503	+	14.9844	5.63e-06	0.0818	ctgtgtcggttgcta
AT2G44940	ERF034	ERF	PeKCS32	768	782	+	14.9844	5.63e-06	0.0818	cgctggcggtgatgg
AT1G62300	WRKY6	WRKY	PeKCS9	784	802	-	15.0735	5.65e-06	0.355	CGTTGACTATTAATGAAAA
AT2G40340	DREB2C	ERF	PeKCS1	315	335	+	12.6618	5.66e-06	0.0278	ggtagagaaaacggaggttga
AT2G45410	LBD19	LBD	PeKCS32	837	851	+	14.4531	5.66e-06	0.197	ccgtggagcccggcg
AT2G20180	PIF1	bHLH	PeKCS29	807	820	-	15	5.7e-06	0.0508	ATGGGCTCACGTGA
AT1G72360	HRE1	ERF	PeKCS32	803	823	-	12.5469	5.7e-06	0.0539	GGGGAAGCGCCGCAGCAGTGT
AT1G49480	REM19	B3	PeKCS20	153	167	-	14.7794	5.71e-06	0.0225	CAAAAAAAAAAAGAA
AT1G49480	REM19	B3	PeKCS2	233	247	-	14.7794	5.71e-06	0.0225	AAGAAACAAAAAAAA
AT1G49480	REM19	B3	PeKCS4	704	718	-	14.7794	5.71e-06	0.0225	GAAAAAAAAAAATCG
AT1G22810	ERF019	ERF	PeKCS32	391	405	+	14.0625	5.71e-06	0.0606	gacggtgatggcgat
AT1G22810	ERF019	ERF	PeKCS21	779	793	+	14.0625	5.71e-06	0.0606	gccgatggcggcagc
AT2G42430	LBD16	LBD	PeKCS32	837	851	+	14.3125	5.72e-06	0.171	ccgtggagcccggcg
AT5G66730	IDD1	C2H2	PeKCS5	482	498	-	14.6719	5.72e-06	0.357	AGGAATACGACAAACCG
AT1G71450	ERF021	ERF	PeKCS32	138	157	-	13.6094	5.73e-06	0.0177	CGTCACCAGCGGCAGCGGCA
AT1G44830	ERF014	ERF	PeKCS30	986	1000	+	13.6875	5.74e-06	0.0429	cgatctccaccacct
AT4G38000	DOF4.7	Dof	PeKCS28	747	774	-	14.2812	5.74e-06	0.0364	GCTTTTTGTTTTATTTATTTATTTTTTG
AT4G17490	ERF6	ERF	PeKCS32	390	410	-	10.8906	5.76e-06	0.0399	GCACCATCGCCATCACCGTCA
AT2G18060	NAC037	NAC	PeKCS30	869	881	+	13.9844	5.77e-06	0.182	cgtgaatctcaag
AT5G07310	ERF115	ERF	PeKCS32	771	785	-	13.5312	5.78e-06	0.0245	GCTCCATCACCGCCA
AT1G44830	ERF014	ERF	PeKCS32	66	80	-	13.6719	5.79e-06	0.0429	GCCCGTCCACCACCG
AT2G45660	SOC1	MIKC_MADS	PeKCS5	976	996	-	14.6377	5.8e-06	0.0121	TCTGTCTTTCTGTTTCCCTTT
AT5G44210	ERF9	ERF	PeKCS32	381	401	+	12.6406	5.8e-06	0.0216	aggacgagctgacggtgatgg
AT3G15500	NAC055	NAC	PeKCS23	768	788	+	14.4688	5.8e-06	0.141	gggttactccaccacgtaact
AT5G47230	ERF5	ERF	PeKCS27	907	921	+	13.1562	5.81e-06	0.0354	atctctccgccgcag
AT1G49480	REM19	B3	PeKCS6	285	299	-	14.75	5.82e-06	0.0225	GAAAAAAAAAAAACT
AT1G29860	WRKY71	WRKY	PeKCS9	792	802	+	15.1875	5.83e-06	0.369	aatagtcaacg
AT1G71450	ERF021	ERF	PeKCS32	237	256	-	13.5781	5.83e-06	0.0177	CGCGGCCTCCTTCCCGGCCG
AT4G37180	HHO5	G2-like	PeKCS24	405	415	-	14.3906	5.83e-06	0.37	CAAAAGATTCT
AT5G66940	DOF5.8	Dof	PeKCS20	139	167	+	14.375	5.85e-06	0.046	tatattctttttccttctttttttttttg
AT5G58080	ARR18	ARR-B	PeKCS29	528	540	+	13.1895	5.85e-06	0.124	ctcaagatacgtg
AT2G01570	RGA	GRAS	PeKCS28	890	909	-	14.2571	5.87e-06	0.0294	GGAAGAGGGACAGAAGAACG
AT1G34670	AtMYB93	MYB	PeKCS25	890	910	-	14.2812	5.88e-06	0.183	AGTGGGTGGGTGGGTGGATGT
AT3G16280	AT3G16280	ERF	PeKCS32	322	335	-	14.7344	5.88e-06	0.11	TCATGTCGGCGCCG
AT2G20180	PIF1	bHLH	PeKCS29	801	814	+	14.9589	5.88e-06	0.0508	ggcagatcacgtga
AT1G68550	ERF118	ERF	PeKCS30	841	855	-	13.3125	5.89e-06	0.0415	CCGGAGGCGCCGTGT
AT1G72050	TFIIIA	C2H2	PeKCS6	360	378	+	13.2689	5.9e-06	0.00831	ccgctccattctctcccac
AT5G58080	ARR18	ARR-B	PeKCS28	436	448	+	13.1789	5.9e-06	0.124	gaggagatacggc
AT2G17180	ZAT2	C2H2	PeKCS9	805	814	-	14	5.9e-06	0.114	TGCAGCTGGG
AT3G02150	TCP13	TCP	PeKCS30	803	815	-	12.7671	5.91e-06	0.175	GCGGGGTCCATCG
AT5G16600	MYB43	MYB	PeKCS31	789	801	+	14.8734	5.92e-06	0.374	atagtaggtgaaa
AT5G17430	BBM	AP2	PeKCS30	744	763	+	14.6076	5.92e-06	0.0191	cgggaaaaaaaagggaaaaa
AT5G38860	BIM3	bHLH	PeKCS29	798	815	+	13.5479	5.93e-06	0.112	attggcagatcacgtgag
AT2G45660	SOC1	MIKC_MADS	PeKCS20	619	639	-	14.6087	5.94e-06	0.0121	TCTTCCTGTCTTCGTTTCTCC
AT3G50700	IDD2	C2H2	PeKCS5	484	498	-	14.1646	5.94e-06	0.371	AGGAATACGACAAAC
AT5G25390	SHN3	ERF	PeKCS32	311	331	+	10.4058	5.95e-06	0.0184	cgccgctcccccggcgccgac
AT1G53910	RAP2-12	ERF	PeKCS11	233	253	-	13.1094	5.96e-06	0.0498	TAATCGCCAAGGCGGCGCACG
AT1G03800	ERF10	ERF	PeKCS32	133	153	+	13.0469	5.96e-06	0.022	ggcgctgccgctgccgctggt
AT4G36900	RAP2-10	ERF	PeKCS30	845	854	+	14.2906	5.97e-06	0.0344	ggcgcctccg
AT4G28140	ERF054	ERF	PeKCS32	608	627	+	14.1875	5.98e-06	0.023	ggcggcgccctgatccgtgc
AT2G02820	MYB88	MYB	PeKCS32	317	331	+	14.8125	5.98e-06	0.063	tcccccggcgccgac
AT5G62470	MYB96	MYB	PeKCS26	892	909	-	14.375	5.98e-06	0.0478	GTGGGTGGGTGGGTGTCA
AT1G51140	BHLH122	bHLH	PeKCS2	749	762	-	15.0312	5.99e-06	0.0662	TAGCCCACTTGGCT
AT5G65130	AT5G65130	ERF	PeKCS24	316	330	+	13.375	5.99e-06	0.0298	aagctgccgccgctg
AT1G71450	ERF021	ERF	PeKCS32	132	151	-	13.5312	5.99e-06	0.0177	CAGCGGCAGCGGCAGCGCCA
AT5G51910	TCP19	TCP	PeKCS32	936	945	+	14.3511	6e-06	0.0686	gcggccccgc
AT3G22170	FHY3	FAR1	PeKCS32	923	934	+	14.2941	6e-06	0.177	ccctcgcgctcg
AT5G66940	DOF5.8	Dof	PeKCS3	294	322	+	14.3438	6.01e-06	0.046	ggttctctctctgtcgcttttcctcttcc
AT1G49480	REM19	B3	PeKCS4	165	179	+	14.7206	6.01e-06	0.0225	aacgaacaaaaaaaa
AT4G31060	ERF015	ERF	PeKCS32	348	367	+	14.4375	6.03e-06	0.059	ccaccgcccgtgagggcggc
AT3G23250	MYB15	MYB	PeKCS6	625	645	+	14.3125	6.04e-06	0.0774	gactccttacaacaccaaccc
AT4G38000	DOF4.7	Dof	PeKCS20	140	167	+	14.2188	6.05e-06	0.0364	atattctttttccttctttttttttttg
AT1G35460	BHLH80	bHLH	PeKCS7	277	287	-	15.3125	6.05e-06	0.0951	TGCAAGTTGTA
AT4G38910	BPC5	BBR-BPC	PeKCS2	782	811	-	-33.8101	6.05e-06	0.0289	GATAAGTAGAAGAGAGAGCGAGATGGACCT
AT1G51600	GATA28	GATA	PeKCS10	176	194	+	10.1507	6.05e-06	0.0834	catgatcatcatcaagcta
AT2G33710	AT2G33710	ERF	PeKCS32	304	318	+	13.2031	6.08e-06	0.0444	cgagcggcgccgctc
AT5G51910	TCP19	TCP	PeKCS1	755	764	-	14.3298	6.1e-06	0.0686	CGGCCCCCAC
AT5G25190	ERF003	ERF	PeKCS32	320	338	-	13.25	6.11e-06	0.0377	TGATCATGTCGGCGCCGGG
AT5G39820	ANAC094	NAC	PeKCS32	308	325	+	14.6562	6.11e-06	0.344	cggcgccgctcccccggc
AT5G40330	MYB23	MYB	PeKCS9	640	650	+	13.5	6.11e-06	0.387	gggttagttgg
AT5G62470	MYB96	MYB	PeKCS15	187	204	+	14.3438	6.12e-06	0.0478	ttgaattgttggtagtgg
AT1G06180	ATMYB13	MYB	PeKCS2	813	827	-	14.7344	6.13e-06	0.0896	CAGTTGGTTGGTGCA
AT1G77200	ERF037	ERF	PeKCS3	487	500	-	14.8906	6.15e-06	0.289	CAACCGACACAGTT
AT4G38910	BPC5	BBR-BPC	PeKCS3	298	327	-	-33.8987	6.15e-06	0.0289	CATGAGGAAGAGGAAAAGCGACAGAGAGAG
AT1G45249	ABF2	bZIP	PeKCS24	823	840	-	13.7656	6.16e-06	0.381	TAAAGCTCCACGTGACAT
AT5G02460	DOF5.1	Dof	PeKCS3	296	316	-	14.3438	6.17e-06	0.0426	GGAAAAGCGACAGAGAGAGAA
AT1G03800	ERF10	ERF	PeKCS32	127	147	+	12.9688	6.19e-06	0.022	ccacctggcgctgccgctgcc
AT1G03800	ERF10	ERF	PeKCS24	312	332	+	12.9688	6.19e-06	0.022	ttccaagctgccgccgctgat
AT5G07310	ERF115	ERF	PeKCS27	910	924	+	13.4062	6.19e-06	0.0245	tctccgccgcagcaa
AT5G13910	LEP	ERF	PeKCS24	321	341	+	12.8281	6.2e-06	0.0224	gccgccgctgatgtctccgac
AT1G06180	ATMYB13	MYB	PeKCS9	6	20	+	14.7188	6.2e-06	0.0896	taatgggttggtgat
AT1G59640	BPE	bHLH	PeKCS29	746	766	-	14.7969	6.21e-06	0.189	CCGGTGGCACGTGACAGGTTT
AT1G72050	TFIIIA	C2H2	PeKCS1	799	817	-	13.1765	6.22e-06	0.00831	CCTCCTCCTCGTAGACATC
AT1G28360	ERF12	ERF	PeKCS32	610	617	+	11.4519	6.22e-06	0.0408	cggcgccc
AT3G16770	RAP2-3	ERF	PeKCS32	362	369	-	14.5288	6.22e-06	0.0425	TCGCCGCC
AT2G42280	AT2G42280	bHLH	PeKCS23	855	865	+	15.0411	6.23e-06	0.0787	ctccacttgcc
AT1G03800	ERF10	ERF	PeKCS27	900	920	+	12.9531	6.23e-06	0.022	tttactaatctctccgccgca
AT3G15210	ERF4	ERF	PeKCS32	137	151	+	12.8906	6.24e-06	0.0524	ctgccgctgccgctg
AT5G65130	AT5G65130	ERF	PeKCS11	230	244	+	13.2969	6.24e-06	0.0298	caccgtgcgccgcct
AT1G74650	ATY13	MYB	PeKCS6	634	648	+	14.3906	6.24e-06	0.045	caacaccaacccacc
AT4G38910	BPC5	BBR-BPC	PeKCS10	886	915	+	-33.9873	6.24e-06	0.0289	aattaaaggaagaaagagagaatcgatgcg
AT3G57920	SPL15	SBP	PeKCS28	352	365	-	15.1912	6.25e-06	0.194	GATGCGTACGGAAA
AT3G23250	MYB15	MYB	PeKCS29	315	335	+	14.2656	6.27e-06	0.0774	cctccatctactcaccaatcc
AT4G31060	ERF015	ERF	PeKCS30	805	824	-	14.3594	6.29e-06	0.059	TCACCGCCGGCGGGGTCCAT
AT1G12610	DREB1F	ERF	PeKCS24	551	565	+	14.6471	6.29e-06	0.195	tgacgtcgacgacat
AT1G52880	NAC018	NAC	PeKCS27	691	709	-	14.3281	6.3e-06	0.198	TTACGAAACGAAGACGCAA
AT2G20180	PIF1	bHLH	PeKCS32	640	653	-	14.863	6.3e-06	0.0508	GGTACGAGACGTGC
AT1G51140	BHLH122	bHLH	PeKCS14	961	974	-	14.9844	6.3e-06	0.0662	GAACCCACTTGCAG
AT1G51140	BHLH122	bHLH	PeKCS15	961	974	-	14.9844	6.3e-06	0.0662	GAACCCACTTGCAG
AT1G28160	ERF087	ERF	PeKCS30	813	827	+	13.1094	6.31e-06	0.0474	cgccggcggtgagat
AT3G21175	GATA24	GATA	PeKCS32	396	410	-	10.1875	6.31e-06	0.199	GCACCATCGCCATCA
AT1G74650	ATY13	MYB	PeKCS25	896	910	+	14.375	6.31e-06	0.045	acccacccacccact
AT1G74650	ATY13	MYB	PeKCS26	896	910	+	14.375	6.31e-06	0.045	acccacccacccact
AT5G29000	PHL1	G2-like	PeKCS18	247	261	+	14.7812	6.32e-06	0.0997	agagaatataccaat
AT5G29000	PHL1	G2-like	PeKCS19	247	261	+	14.7812	6.32e-06	0.0997	agagaatataccaat
AT5G29000	PHL1	G2-like	PeKCS17	248	262	+	14.7812	6.32e-06	0.0997	agagaatataccaat
AT5G29000	PHL1	G2-like	PeKCS16	248	262	+	14.7812	6.32e-06	0.0997	agagaatataccaat
AT1G12630	ERF027	ERF	PeKCS32	666	686	-	14.6406	6.34e-06	0.0517	GCTCGAACTTCTCGCCGTCAC
AT1G64620	DOF1.8	Dof	PeKCS30	744	762	+	13.8125	6.35e-06	0.132	cgggaaaaaaaagggaaaa
AT1G49480	REM19	B3	PeKCS4	132	146	+	14.6471	6.35e-06	0.0225	aaaaaaaaaaaacca
AT2G40340	DREB2C	ERF	PeKCS32	350	370	+	12.4265	6.35e-06	0.0288	accgcccgtgagggcggcgag
AT3G23220	ERF095	ERF	PeKCS24	319	333	-	12.75	6.35e-06	0.041	CATCAGCGGCGGCAG
AT2G33710	AT2G33710	ERF	PeKCS30	841	855	-	13.1094	6.36e-06	0.0444	CCGGAGGCGCCGTGT
AT1G65620	LBD6	LBD	PeKCS32	234	254	-	12.9219	6.38e-06	0.0259	CGGCCTCCTTCCCGGCCGGCT
AT2G31230	ERF15	ERF	PeKCS32	493	507	-	13.1094	6.38e-06	0.0958	TCGCCGCGCAGCCGC
AT1G28370	ERF11	ERF	PeKCS32	315	329	+	13.2812	6.39e-06	0.0628	gctcccccggcgccg
AT3G15500	NAC055	NAC	PeKCS25	927	947	+	14.3594	6.4e-06	0.141	tgttgcgtgcaacacgtctcc
AT3G54340	AP3	MIKC_MADS	PeKCS2	304	318	-	14.3529	6.4e-06	0.202	TACCCAAATGGGAAA
AT5G25190	ERF003	ERF	PeKCS30	807	825	+	13.1562	6.41e-06	0.0377	ggaccccgccggcggtgag
AT1G21910	ERF012	ERF	PeKCS11	224	243	+	13.8906	6.41e-06	0.0416	ctccgacaccgtgcgccgcc
AT1G68550	ERF118	ERF	PeKCS32	342	356	+	13.1406	6.41e-06	0.0415	ccctggccaccgccc
AT1G09540	MYB61	MYB	PeKCS22	103	117	-	14.4531	6.42e-06	0.0697	CTCACCTAACGACAC
AT4G36900	RAP2-10	ERF	PeKCS32	347	356	+	14.1624	6.42e-06	0.0344	gccaccgccc
AT4G28110	AtMYB41	MYB	PeKCS13	251	265	+	14.4384	6.43e-06	0.0942	tttgttaacctactt
AT1G65620	LBD6	LBD	PeKCS32	768	788	-	12.9062	6.43e-06	0.0259	CCAGCTCCATCACCGCCAGCG
AT2G38880	NF-YB1	NF-YB	PeKCS3	382	390	-	15.3425	6.44e-06	0.203	TCCATCACC
AT2G38880	NF-YB1	NF-YB	PeKCS32	775	783	-	15.3425	6.44e-06	0.203	TCCATCACC
AT1G18960	AT1G18960	MYB_related	PeKCS16	681	702	+	14.6712	6.45e-06	0.0959	ctctacaaacaccaactcccct
AT1G18960	AT1G18960	MYB_related	PeKCS17	681	702	+	14.6712	6.45e-06	0.0959	ctctacaaacaccaactcccct
AT1G18960	AT1G18960	MYB_related	PeKCS19	681	702	+	14.6712	6.45e-06	0.0959	ctctacaaacaccaactcccct
AT1G18960	AT1G18960	MYB_related	PeKCS18	681	702	+	14.6712	6.45e-06	0.0959	ctctacaaacaccaactcccct
AT3G12130	AT3G12130	C3H	PeKCS30	755	768	+	13.0625	6.45e-06	0.406	agggaaaaagtaaa
AT1G71450	ERF021	ERF	PeKCS32	387	406	-	13.4062	6.45e-06	0.0182	CATCGCCATCACCGTCAGCT
AT5G25190	ERF003	ERF	PeKCS32	390	408	+	13.1406	6.46e-06	0.0377	tgacggtgatggcgatggt
AT1G19790	SRS7	SRS	PeKCS30	87	109	+	2.51579	6.46e-06	0.405	caaccattaatttttaactctaa
AT2G45680	TCP9	TCP	PeKCS30	309	329	-	10.9706	6.47e-06	0.0631	TGCTAAGGGACGGGACCCACA
AT1G72360	HRE1	ERF	PeKCS30	835	855	-	12.25	6.47e-06	0.0539	CCGGAGGCGCCGTGTCTGCTG
AT4G28140	ERF054	ERF	PeKCS32	131	150	-	14.0469	6.48e-06	0.023	AGCGGCAGCGGCAGCGCCAG
AT1G72050	TFIIIA	C2H2	PeKCS14	937	955	+	13.1008	6.49e-06	0.00831	tctcttcttcctcatactt
AT1G72050	TFIIIA	C2H2	PeKCS15	937	955	+	13.1008	6.49e-06	0.00831	tctcttcttcctcatactt
AT1G53170	ERF8	ERF	PeKCS32	306	320	-	13.4062	6.5e-06	0.049	GGGAGCGGCGCCGCT
AT1G49480	REM19	B3	PeKCS23	14	28	-	14.6176	6.5e-06	0.0225	ACAAAAAAAATAAAA
AT5G46350	WRKY8	WRKY	PeKCS9	790	804	+	14.5781	6.53e-06	0.412	ttaatagtcaacgct
AT1G72050	TFIIIA	C2H2	PeKCS11	743	761	+	13.084	6.55e-06	0.00831	ctttttcatcttcccactc
AT4G34410	ERF109	ERF	PeKCS24	320	334	-	14.1562	6.56e-06	0.0645	ACATCAGCGGCGGCA
AT2G38340	DREB2E	ERF	PeKCS3	489	505	-	15.0625	6.57e-06	0.192	AATAGCAACCGACACAG
AT5G07310	ERF115	ERF	PeKCS32	131	145	+	13.2969	6.58e-06	0.0245	ctggcgctgccgctg
AT2G45410	LBD19	LBD	PeKCS12	895	909	-	14.2344	6.58e-06	0.197	CCGGAGACCACGGGA
AT2G02820	MYB88	MYB	PeKCS22	946	960	+	14.6719	6.61e-06	0.063	tcacaccgcgcctca
AT2G45660	SOC1	MIKC_MADS	PeKCS23	918	938	+	14.4783	6.62e-06	0.013	ttttactttggttctttctct
AT2G18300	AT2G18300	bHLH	PeKCS29	750	761	+	14.8	6.62e-06	0.199	ctgtcacgtgcc
AT1G20980	SPL14	SBP	PeKCS28	354	364	+	14.9531	6.62e-06	0.205	tccgtacgcat
AT5G64750	ABR1	ERF	PeKCS32	809	827	-	13.3281	6.63e-06	0.0475	GGTCGGGGAAGCGCCGCAG
AT2G31220	BHLH10	bHLH	PeKCS32	766	779	+	14.7656	6.66e-06	0.161	gccgctggcggtga
AT1G74650	ATY13	MYB	PeKCS15	190	204	-	14.3125	6.68e-06	0.045	CCACTACCAACAATT
AT1G51600	GATA28	GATA	PeKCS5	855	873	+	9.90411	6.68e-06	0.0834	caccctcctctccttcccc
AT4G36620	GATA19	GATA	PeKCS25	5	15	-	14.5205	6.7e-06	0.136	TCGATCGGGTC
AT4G36620	GATA19	GATA	PeKCS26	69	79	-	14.5205	6.7e-06	0.136	TCGATCGGGTC
AT1G22640	MYB3	MYB	PeKCS32	434	444	-	14.7021	6.71e-06	0.424	TGGTAGGTGGT
AT1G20640	NLP4	Nin-like	PeKCS32	132	146	-	14.3824	6.71e-06	0.04	GCAGCGGCAGCGCCA
AT1G28160	ERF087	ERF	PeKCS30	841	855	+	12.9688	6.73e-06	0.0474	acacggcgcctccgg
AT1G49480	REM19	B3	PeKCS6	286	300	-	14.5588	6.75e-06	0.0225	GGAAAAAAAAAAAAC
AT3G15500	NAC055	NAC	PeKCS26	927	947	+	14.2969	6.76e-06	0.141	agttgcgtgcaacacgtctcc
AT1G72050	TFIIIA	C2H2	PeKCS3	312	330	+	13.0252	6.77e-06	0.00831	tttcctcttcctcatgctt
AT1G72050	TFIIIA	C2H2	PeKCS5	858	876	+	13.0252	6.77e-06	0.00831	cctcctctccttccccact
AT1G09540	MYB61	MYB	PeKCS2	813	827	+	14.3906	6.78e-06	0.0697	tgcaccaaccaactg
AT2G21900	WRKY59	WRKY	PeKCS9	791	802	+	14.0411	6.79e-06	0.429	taatagtcaacg
AT4G38000	DOF4.7	Dof	PeKCS5	655	682	-	14.0781	6.79e-06	0.0364	GCTATCCATCCTTGCTTTTCTCTTTTTT
AT4G30080	ARF16	ARF	PeKCS20	220	240	-	5.4	6.8e-06	0.426	TTAATGTTTTTTATGGAGGAA
AT2G30340	LBD13	LBD	PeKCS28	704	720	-	13.625	6.8e-06	0.0387	CCGAGAATGTGCCGGCG
AT3G20840	PLT1	AP2	PeKCS32	949	967	+	13.9315	6.82e-06	0.422	ttcgcgccccccaagacgc
AT4G28140	ERF054	ERF	PeKCS32	99	118	-	13.9531	6.83e-06	0.023	GTCGGTGGGCGAACCGCTCT
AT4G28140	ERF054	ERF	PeKCS32	362	381	+	13.9531	6.83e-06	0.023	ggcggcgagatgctcggcga
AT5G25390	SHN3	ERF	PeKCS24	318	338	+	10.087	6.85e-06	0.019	gctgccgccgctgatgtctcc
AT4G23750	CRF2	ERF	PeKCS32	3	10	-	14.7234	6.85e-06	0.0723	CAGCCGCC
AT2G45660	SOC1	MIKC_MADS	PeKCS5	966	986	-	14.4348	6.86e-06	0.013	TGTTTCCCTTTTTTTCCCCTC
AT1G72050	TFIIIA	C2H2	PeKCS28	924	942	+	13	6.87e-06	0.00831	ctcttccctctttctcttc
AT1G72050	TFIIIA	C2H2	PeKCS14	931	949	+	13	6.87e-06	0.00831	tccttctctcttcttcctc
AT1G72050	TFIIIA	C2H2	PeKCS15	931	949	+	13	6.87e-06	0.00831	tccttctctcttcttcctc
AT5G17430	BBM	AP2	PeKCS30	745	764	+	14.4051	6.88e-06	0.0209	gggaaaaaaaagggaaaaag
AT1G24260	44807	MIKC_MADS	PeKCS28	655	667	-	13.9118	6.89e-06	0.435	ACAAAAGAGGAAA
AT5G65130	AT5G65130	ERF	PeKCS32	66	80	-	13.0938	6.9e-06	0.0304	GCCCGTCCACCACCG
AT1G49480	REM19	B3	PeKCS2	235	249	-	14.5147	6.91e-06	0.0225	GAAAGAAACAAAAAA
AT3G48430	REF6	C2H2	PeKCS8	901	912	-	14.6164	6.92e-06	0.12	AGAGACAGAGCA
AT3G16280	AT3G16280	ERF	PeKCS32	60	73	+	14.5	6.92e-06	0.11	cccagtcggtggtg
AT5G44210	ERF9	ERF	PeKCS30	804	824	+	12.2812	6.93e-06	0.0242	gatggaccccgccggcggtga
AT3G06740	GATA15	GATA	PeKCS32	388	406	-	11.7246	6.93e-06	0.0871	CATCGCCATCACCGTCAGC
AT4G21080	DOF4.5	Dof	PeKCS23	423	436	+	13.8438	6.93e-06	0.437	gataaagtaaattt
AT1G74480	RKD2	Nin-like	PeKCS30	786	804	+	13.7812	6.95e-06	0.161	gtggcctctcctctccccg
AT5G22220	E2FB	E2F/DP	PeKCS32	948	957	-	13.7128	6.95e-06	0.0561	GGGCGCGAAG
AT2G40220	ABI4	ERF	PeKCS32	322	331	+	14.3605	6.96e-06	0.0255	cggcgccgac
AT3G49690	RAX3	MYB	PeKCS26	898	910	-	9.24051	6.97e-06	0.0671	AGTGGGTGGGTGG
AT3G49690	RAX3	MYB	PeKCS25	898	910	-	9.24051	6.97e-06	0.0671	AGTGGGTGGGTGG
AT2G44840	ERF13	ERF	PeKCS21	780	794	-	13.6406	6.97e-06	0.1	CGCTGCCGCCATCGG
AT5G42520	BPC6	BBR-BPC	PeKCS3	298	318	+	5.41096	6.97e-06	0.0592	ctctctctgtcgcttttcctc
AT5G25390	SHN3	ERF	PeKCS28	702	722	+	10.029	7.02e-06	0.019	tgcgccggcacattctcggac
AT5G47230	ERF5	ERF	PeKCS21	778	792	-	12.7656	7.08e-06	0.0392	CTGCCGCCATCGGCA
AT2G36270	ABI5	bZIP	PeKCS24	820	837	+	13.0312	7.08e-06	0.434	cacatgtcacgtggagct
AT5G13910	LEP	ERF	PeKCS4	953	973	+	12.5469	7.09e-06	0.0241	gacagcgcctccaccctgtcc
AT2G35530	BZIP16	bZIP	PeKCS32	122	136	+	13.2031	7.1e-06	0.237	ttcgcccacctggcg
AT5G07310	ERF115	ERF	PeKCS32	803	817	-	13.1562	7.1e-06	0.0249	GCGCCGCAGCAGTGT
AT5G25190	ERF003	ERF	PeKCS11	314	332	+	12.9531	7.1e-06	0.0377	tagtatcgatggtggaggc
AT5G25390	SHN3	ERF	PeKCS32	314	334	+	10	7.11e-06	0.019	cgctcccccggcgccgacatg
AT1G29160	DOF1.5	Dof	PeKCS11	737	757	-	13.875	7.12e-06	0.0883	GGGAAGATGAAAAAGTTCCAA
AT2G01930	BPC1	BBR-BPC	PeKCS27	650	673	-	5.76562	7.13e-06	0.0216	GAGAAACAGAGCGAGGTGTGGATA
AT1G06180	ATMYB13	MYB	PeKCS22	103	117	+	14.5312	7.14e-06	0.0896	gtgtcgttaggtgag
AT5G51190	ERF105	ERF	PeKCS32	319	333	-	12.2188	7.15e-06	0.0802	ATGTCGGCGCCGGGG
AT2G30340	LBD13	LBD	PeKCS32	112	128	-	13.5312	7.16e-06	0.0387	GGGCGAAGAGGTCGGTG
AT4G31800	WRKY18	WRKY	PeKCS9	792	802	+	14.2656	7.16e-06	0.454	aatagtcaacg
AT2G31220	BHLH10	bHLH	PeKCS3	487	500	+	14.6406	7.19e-06	0.161	aactgtgtcggttg
AT3G23240	ERF1B	ERF	PeKCS24	313	340	+	11.0156	7.19e-06	0.0398	tccaagctgccgccgctgatgtctccga
AT2G33710	AT2G33710	ERF	PeKCS32	2	16	-	12.8438	7.19e-06	0.0446	CCGCACCAGCCGCCG
AT5G17430	BBM	AP2	PeKCS28	909	928	-	14.3418	7.21e-06	0.0209	AAGAGCGAAGAGAGAAGAGG
AT3G45150	TCP16	TCP	PeKCS4	299	309	+	12.2025	7.26e-06	0.208	tatgggaccac
AT4G28140	ERF054	ERF	PeKCS2	187	206	-	13.8438	7.26e-06	0.023	GGCGGTGGATTTAGGTGACT
AT4G31060	ERF015	ERF	PeKCS32	656	675	-	14.0781	7.28e-06	0.059	TCGCCGTCACGGTTGGCGGT
AT3G15210	ERF4	ERF	PeKCS32	806	820	-	12.5156	7.29e-06	0.0536	GAAGCGCCGCAGCAG
AT5G60970	TCP5	TCP	PeKCS2	365	372	+	15.5769	7.32e-06	0.141	gggaccat
AT4G00050	UNE10	bHLH	PeKCS24	826	833	-	14.6809	7.32e-06	0.431	CCACGTGA
AT1G71450	ERF021	ERF	PeKCS32	135	154	+	13.1875	7.33e-06	0.0197	cgctgccgctgccgctggtg
AT2G44840	ERF13	ERF	PeKCS25	391	405	-	13.5156	7.33e-06	0.1	TCCAGCCGTCTTTGC
AT1G75490	DREB2D	ERF	PeKCS2	193	207	+	13.5156	7.35e-06	0.0412	ctaaatccaccgccc
AT5G63090	LOB	LBD	PeKCS29	871	891	+	12.0469	7.36e-06	0.0245	tcctcctcattattctcctca
AT1G01720	NAC002	NAC	PeKCS2	745	766	-	13.8594	7.37e-06	0.444	TACGTAGCCCACTTGGCTGGCT
AT5G19790	RAP2-11	ERF	PeKCS32	342	356	+	14.1094	7.38e-06	0.0499	ccctggccaccgccc
AT1G19210	ERF017	ERF	PeKCS2	196	209	-	14.4531	7.39e-06	0.0848	GAGGGCGGTGGATT
AT3G61250	AtMYB17	MYB	PeKCS2	813	827	-	14.3906	7.4e-06	0.0931	CAGTTGGTTGGTGCA
AT1G77640	ERF013	ERF	PeKCS30	805	825	+	13.7031	7.43e-06	0.0516	atggaccccgccggcggtgag
AT1G32150	BZIP68	bZIP	PeKCS24	821	835	-	14.0781	7.45e-06	0.458	CTCCACGTGACATGT
AT5G22890	STOP2	C2H2	PeKCS7	349	366	+	14.0441	7.46e-06	0.156	caaataacaactccaaaa
AT4G28110	AtMYB41	MYB	PeKCS18	491	505	-	14.274	7.47e-06	0.0942	TGTGTTTACCTAATT
AT4G28110	AtMYB41	MYB	PeKCS17	491	505	-	14.274	7.47e-06	0.0942	TGTGTTTACCTAATT
AT4G28110	AtMYB41	MYB	PeKCS19	491	505	-	14.274	7.47e-06	0.0942	TGTGTTTACCTAATT
AT4G28110	AtMYB41	MYB	PeKCS16	491	505	-	14.274	7.47e-06	0.0942	TGTGTTTACCTAATT
AT2G44840	ERF13	ERF	PeKCS32	357	371	-	13.4688	7.47e-06	0.1	TCTCGCCGCCCTCAC
AT1G25340	MYB116	MYB	PeKCS15	729	743	-	14.3529	7.48e-06	0.236	GCAGATAGTTAGGCC
AT5G17430	BBM	AP2	PeKCS2	227	246	-	14.2911	7.49e-06	0.0209	AGAAACAAAAAAAAAAGAGT
AT1G53910	RAP2-12	ERF	PeKCS32	321	341	-	12.6094	7.5e-06	0.0505	TGCTGATCATGTCGGCGCCGG
AT3G10800	BZIP28	bZIP	PeKCS24	821	835	+	14.4219	7.51e-06	0.464	acatgtcacgtggag
AT5G47220	ERF2	ERF	PeKCS25	392	412	-	12.3438	7.51e-06	0.0319	TCGTCACTCCAGCCGTCTTTG
AT5G47220	ERF2	ERF	PeKCS26	457	477	-	12.3438	7.51e-06	0.0319	TCGTCACTCCAGCCGTCTTTG
AT5G18560	ERF086	ERF	PeKCS32	305	319	-	12.9688	7.51e-06	0.0565	GGAGCGGCGCCGCTC
AT5G67000	ERF122	ERF	PeKCS32	488	502	+	14.2466	7.52e-06	0.222	cgcgagcggctgcgc
AT3G53200	MYB27	MYB	PeKCS14	70	84	+	14.7969	7.53e-06	0.238	aaattattaggtata
AT3G53200	MYB27	MYB	PeKCS15	118	132	+	14.7969	7.53e-06	0.238	aaattattaggtata
AT2G45660	SOC1	MIKC_MADS	PeKCS5	740	760	-	14.3188	7.54e-06	0.0132	CTACTTCCTTTCTTTCTTTCC
AT1G75490	DREB2D	ERF	PeKCS11	230	244	+	13.4688	7.54e-06	0.0412	caccgtgcgccgcct
AT2G18380	GATA20	GATA	PeKCS26	67	79	-	13.9531	7.55e-06	0.238	TCGATCGGGTCTA
AT4G38620	MYB4	MYB	PeKCS11	916	930	-	13.5938	7.55e-06	0.476	CAGAAGTTTGGTGGT
AT3G12820	AtMYB10	MYB	PeKCS31	785	800	+	14.5	7.56e-06	0.304	ggaaatagtaggtgaa
AT1G79180	ATMYB63	MYB	PeKCS25	890	910	+	14.0156	7.56e-06	0.0426	acatccacccacccacccact
AT4G17490	ERF6	ERF	PeKCS32	318	338	+	10.0781	7.56e-06	0.0432	cccccggcgccgacatgatca
AT5G60130	AT5G60130	B3	PeKCS20	147	165	-	13.9688	7.57e-06	0.237	AAAAAAAAAAGAAGGAAAA
AT3G16280	AT3G16280	ERF	PeKCS32	586	599	-	14.3594	7.58e-06	0.11	CGTCCTCGGTGGCG
AT5G44210	ERF9	ERF	PeKCS32	81	101	+	12.0938	7.59e-06	0.0251	tgctggacgccatggcggaga
AT3G48160	E2FE	E2F/DP	PeKCS15	100	120	+	7.72059	7.6e-06	0.234	acaaaacgattctcgccaaaa
AT1G49480	REM19	B3	PeKCS12	730	744	-	14.3824	7.6e-06	0.0235	AAAAAAAAAAAAACT
AT1G43160	RAP2-6	ERF	PeKCS11	230	244	-	12.875	7.6e-06	0.0626	AGGCGGCGCACGGTG
AT1G03800	ERF10	ERF	PeKCS32	665	685	-	12.5312	7.61e-06	0.0253	CTCGAACTTCTCGCCGTCACG
AT3G23240	ERF1B	ERF	PeKCS32	304	331	+	10.8125	7.61e-06	0.0398	cgagcggcgccgctcccccggcgccgac
AT2G40220	ABI4	ERF	PeKCS30	733	742	+	14.2907	7.61e-06	0.0255	caccgctccc
AT5G07310	ERF115	ERF	PeKCS32	661	675	-	13.0312	7.62e-06	0.0252	TCGCCGTCACGGTTG
AT2G45660	SOC1	MIKC_MADS	PeKCS2	136	156	+	14.3043	7.63e-06	0.0132	ttttgttgtctgtgttttccc
AT2G45660	SOC1	MIKC_MADS	PeKCS20	153	173	+	14.3043	7.63e-06	0.0132	ttctttttttttttgtcctcc
AT1G79180	ATMYB63	MYB	PeKCS2	806	826	+	14	7.63e-06	0.0426	cttatcgtgcaccaaccaact
AT1G71450	ERF021	ERF	PeKCS32	352	371	-	13.1094	7.67e-06	0.0197	TCTCGCCGCCCTCACGGGCG
AT5G22220	E2FB	E2F/DP	PeKCS32	29	38	+	13.617	7.68e-06	0.0561	ccgcgccacc
AT1G71930	NAC030	NAC	PeKCS26	927	938	-	13.806	7.68e-06	0.226	TTGCACGCAACT
AT1G22810	ERF019	ERF	PeKCS32	110	124	-	13.5156	7.69e-06	0.0606	GAAGAGGTCGGTGGG
AT1G06280	LBD2	LBD	PeKCS32	837	851	+	14.1719	7.7e-06	0.115	ccgtggagcccggcg
AT5G42520	BPC6	BBR-BPC	PeKCS5	979	999	-	5.10959	7.7e-06	0.0592	CTCTCTGTCTTTCTGTTTCCC
AT1G78080	RAP2-4	ERF	PeKCS32	418	427	+	13.3474	7.73e-06	0.052	caccggccag
AT3G50410	DOF3.4	Dof	PeKCS12	301	321	+	13.625	7.73e-06	0.0749	cttcccctccctctgctttta
AT5G63090	LOB	LBD	PeKCS21	785	805	+	11.9375	7.78e-06	0.0245	ggcggcagcgtctacgccaac
AT1G09540	MYB61	MYB	PeKCS26	893	907	+	14.2344	7.79e-06	0.0697	gacacccacccaccc
AT5G19790	RAP2-11	ERF	PeKCS32	700	714	+	14.0156	7.79e-06	0.0499	cgacctcgaccggcc
AT4G17490	ERF6	ERF	PeKCS21	775	795	-	9.98438	7.8e-06	0.0432	ACGCTGCCGCCATCGGCAAGC
AT2G40340	DREB2C	ERF	PeKCS11	312	332	+	12	7.81e-06	0.0306	gatagtatcgatggtggaggc
AT1G09530	PIF3	bHLH	PeKCS29	753	762	-	14.8125	7.82e-06	0.234	TGGCACGTGA
AT5G17430	BBM	AP2	PeKCS5	960	979	+	14.2278	7.84e-06	0.0209	ggagaggaggggaaaaaaag
AT4G38910	BPC5	BBR-BPC	PeKCS17	267	296	-	-35.2405	7.86e-06	0.0306	AAAGTGTGAAAAAAGGAGAGAGATGAATTA
AT4G38910	BPC5	BBR-BPC	PeKCS16	267	296	-	-35.2405	7.86e-06	0.0306	AAAGTGTGAAAAAAGGAGAGAGATGAATTA
AT1G65620	LBD6	LBD	PeKCS32	108	128	+	12.5156	7.86e-06	0.0289	cgcccaccgacctcttcgccc
AT1G74650	ATY13	MYB	PeKCS2	815	829	+	14.0938	7.88e-06	0.045	caccaaccaactgtt
AT1G74650	ATY13	MYB	PeKCS26	892	906	+	14.0938	7.88e-06	0.045	tgacacccacccacc
AT1G68550	ERF118	ERF	PeKCS32	491	505	-	12.7188	7.88e-06	0.0459	GCCGCGCAGCCGCTC
AT2G35530	BZIP16	bZIP	PeKCS24	821	835	+	12.9375	7.89e-06	0.237	acatgtcacgtggag
AT1G74480	RKD2	Nin-like	PeKCS29	711	729	-	13.5469	7.9e-06	0.161	ATGGCTATCCAACTTCCAC
AT2G45660	SOC1	MIKC_MADS	PeKCS5	652	672	-	14.2609	7.9e-06	0.0133	CTTGCTTTTCTCTTTTTTTTA
AT4G38000	DOF4.7	Dof	PeKCS23	192	219	+	13.8906	7.91e-06	0.0364	tttctgattttttagcaataactttttt
AT4G18390	TCP2	TCP	PeKCS4	300	309	+	13.617	7.92e-06	0.0576	atgggaccac
AT4G18390	TCP2	TCP	PeKCS4	300	309	-	13.617	7.92e-06	0.0576	GTGGTCCCAT
AT5G19790	RAP2-11	ERF	PeKCS12	897	911	+	13.9844	7.93e-06	0.0499	ccgtggtctccggca
AT1G72050	TFIIIA	C2H2	PeKCS3	776	794	-	12.7395	7.95e-06	0.00943	CTTTCCCCCTCTTCTTCTC
AT2G01570	RGA	GRAS	PeKCS8	898	917	-	13.8857	7.95e-06	0.0304	CCGGGAGAGACAGAGCAAAA
AT4G17980	anac071	NAC	PeKCS30	867	881	+	14.4375	7.96e-06	0.251	agcgtgaatctcaag
AT4G01500	NGA4	B3	PeKCS12	534	549	-	14	7.99e-06	0.171	TTCCTTCAGGTGGTGT
AT5G62000	ARF2	ARF	PeKCS11	621	630	-	13.0938	8e-06	0.157	TGGCGACAGG
AT3G02940	MYB107	MYB	PeKCS32	104	121	-	14.0625	8.02e-06	0.168	GAGGTCGGTGGGCGAACC
AT1G77640	ERF013	ERF	PeKCS11	222	242	-	13.5312	8.03e-06	0.0516	GCGGCGCACGGTGTCGGAGCC
AT1G77640	ERF013	ERF	PeKCS32	296	316	-	13.5312	8.03e-06	0.0516	GCGGCGCCGCTCGGCGGTGAG
AT1G71930	NAC030	NAC	PeKCS27	833	844	+	13.7537	8.03e-06	0.226	agacacggacct
AT2G40620	BZIP18	bZIP	PeKCS20	671	681	+	14.4688	8.03e-06	0.244	caaagctgtca
AT3G24050	GATA1	GATA	PeKCS32	386	400	+	13.8382	8.06e-06	0.114	gagctgacggtgatg
AT2G46270	GBF3	bZIP	PeKCS24	821	835	-	12.9531	8.07e-06	0.487	CTCCACGTGACATGT
AT4G00270	GEBP	GeBP	PeKCS32	236	243	-	14.5	8.07e-06	0.118	CCGGCCGG
AT4G00270	GEBP	GeBP	PeKCS32	236	243	+	14.5	8.07e-06	0.118	ccggccgg
AT1G36060	ERF055	ERF	PeKCS32	321	334	-	14.3125	8.08e-06	0.0568	CATGTCGGCGCCGG
AT1G36060	ERF055	ERF	PeKCS32	388	401	+	14.3125	8.08e-06	0.0568	gctgacggtgatgg
AT5G51190	ERF105	ERF	PeKCS32	767	781	+	11.9062	8.09e-06	0.0802	ccgctggcggtgatg
AT4G23750	CRF2	ERF	PeKCS24	322	329	+	14.5213	8.09e-06	0.0723	ccgccgct
AT3G20310	ERF7	ERF	PeKCS32	315	335	+	12.9219	8.09e-06	0.023	gctcccccggcgccgacatga
AT1G68200	AT1G68200	C3H	PeKCS32	112	126	-	13.6875	8.09e-06	0.479	GCGAAGAGGTCGGTG
AT4G38000	DOF4.7	Dof	PeKCS20	137	164	+	13.8594	8.11e-06	0.0364	tttatattctttttccttcttttttttt
AT1G08810	MYB60	MYB	PeKCS32	430	448	+	14.25	8.12e-06	0.152	caccaccacctaccagctc
AT4G38910	BPC5	BBR-BPC	PeKCS5	966	995	+	-35.4304	8.12e-06	0.0306	gaggggaaaaaaagggaaacagaaagacag
AT2G40220	ABI4	ERF	PeKCS32	320	329	-	14.186	8.13e-06	0.0255	CGGCGCCGGG
AT5G60850	DOF5.4	Dof	PeKCS5	973	986	+	13.3594	8.15e-06	0.171	aaaaaagggaaaca
AT5G62940	DOF5.6	Dof	PeKCS5	965	985	+	13.7344	8.15e-06	0.0869	ggaggggaaaaaaagggaaac
AT1G53910	RAP2-12	ERF	PeKCS32	2	22	+	12.4219	8.16e-06	0.0505	cggcggctggtgcggcagtcg
AT5G03150	JKD	C2H2	PeKCS5	479	498	+	14	8.17e-06	0.511	catcggtttgtcgtattcct
AT2G33710	AT2G33710	ERF	PeKCS32	768	782	-	12.5625	8.19e-06	0.0457	CCATCACCGCCAGCG
AT5G09410	EICBP.B	CAMTA	PeKCS8	372	383	-	14.5625	8.2e-06	0.47	AAAACGCGTTTG
AT2G15740	AT2G15740	C2H2	PeKCS24	552	562	+	13.625	8.22e-06	0.258	gacgtcgacga
AT5G22220	E2FB	E2F/DP	PeKCS32	259	268	+	13.5638	8.23e-06	0.0561	ccgcgccaag
AT3G50260	ERF011	ERF	PeKCS11	320	334	-	13.875	8.24e-06	0.0719	CTGCCTCCACCATCG
AT4G01680	MYB55	MYB	PeKCS26	896	909	+	14.2812	8.25e-06	0.1	acccacccacccac
AT4G01680	MYB55	MYB	PeKCS25	896	909	+	14.2812	8.25e-06	0.1	acccacccacccac
AT3G23220	ERF095	ERF	PeKCS30	809	823	-	12.1562	8.25e-06	0.0457	CACCGCCGGCGGGGT
AT2G31220	BHLH10	bHLH	PeKCS32	324	337	-	14.4062	8.26e-06	0.161	GATCATGTCGGCGC
AT3G46070	AT3G46070	C2H2	PeKCS4	677	691	-	13.9726	8.26e-06	0.174	TTAATCTCACTCTAT
AT1G80840	WRKY40	WRKY	PeKCS9	790	804	-	14.2344	8.26e-06	0.521	AGCGTTGACTATTAA
AT2G45660	SOC1	MIKC_MADS	PeKCS8	459	479	+	14.2029	8.27e-06	0.0135	tctcgttttcattttttcctt
AT5G17430	BBM	AP2	PeKCS2	225	244	-	14.1519	8.28e-06	0.0212	AAACAAAAAAAAAAGAGTAA
AT1G78080	RAP2-4	ERF	PeKCS13	223	232	+	13.2632	8.29e-06	0.052	gaccgaccac
AT2G01930	BPC1	BBR-BPC	PeKCS28	898	921	-	5.34375	8.29e-06	0.0239	AAGAGAGAAGAGGGAAGAGGGACA
AT1G51700	DOF1.7	Dof	PeKCS3	301	321	-	13.5625	8.3e-06	0.129	GAAGAGGAAAAGCGACAGAGA
AT1G65620	LBD6	LBD	PeKCS6	863	883	-	12.4062	8.31e-06	0.0289	AACTCCCCGCCTCCCGCGGCC
AT4G38000	DOF4.7	Dof	PeKCS20	139	166	+	13.8281	8.32e-06	0.0364	tatattctttttccttcttttttttttt
AT1G53170	ERF8	ERF	PeKCS30	842	856	-	12.8906	8.33e-06	0.0558	TCCGGAGGCGCCGTG
AT2G40340	DREB2C	ERF	PeKCS32	235	255	+	11.8676	8.33e-06	0.0306	gccggccgggaaggaggccgc
AT5G47230	ERF5	ERF	PeKCS32	771	785	-	12.4375	8.34e-06	0.0404	GCTCCATCACCGCCA
AT3G26790	FUS3	B3	PeKCS8	496	510	+	14.6094	8.34e-06	0.105	ctttgcatgcaacca
AT1G72360	HRE1	ERF	PeKCS4	951	971	+	11.625	8.39e-06	0.0611	ctgacagcgcctccaccctgt
AT2G45680	TCP9	TCP	PeKCS4	814	834	-	10.2794	8.39e-06	0.0681	GAACCCGCGGTGGGACCCCTG
AT1G67260	TCP1	TCP	PeKCS1	754	783	+	10.3418	8.4e-06	0.0703	agtgggggccgcaaaaagtcatcgaagcac
AT4G28140	ERF054	ERF	PeKCS32	766	785	+	13.5781	8.42e-06	0.0252	gccgctggcggtgatggagc
AT3G23690	BHLH77	bHLH	PeKCS29	806	820	-	14.4177	8.43e-06	0.256	ATGGGCTCACGTGAT
AT3G20310	ERF7	ERF	PeKCS32	66	86	-	12.8438	8.43e-06	0.023	CCAGCAGCCCGTCCACCACCG
AT4G29000	TCX5	CPP	PeKCS13	302	311	+	12.6122	8.44e-06	0.268	catttgaatg
AT4G29000	TCX5	CPP	PeKCS29	611	620	-	12.6122	8.44e-06	0.268	CATTTGAATG
AT2G38090	AT2G38090	MYB	PeKCS12	66	86	+	14.1519	8.44e-06	0.529	atgattgcagataaggatatg
AT4G25480	DREB1A	ERF	PeKCS6	856	869	-	14.5781	8.45e-06	0.249	CGCGGCCGACCGCG
AT3G57600	DREB2F	ERF	PeKCS32	429	439	+	12.9062	8.46e-06	0.0635	acaccaccacc
AT1G13300	HRS1	G2-like	PeKCS24	405	419	-	13.875	8.46e-06	0.534	AGAACAAAAGATTCT
AT2G45660	SOC1	MIKC_MADS	PeKCS20	154	174	+	14.1739	8.46e-06	0.0135	tctttttttttttgtcctcca
AT1G67260	TCP1	TCP	PeKCS1	737	766	-	10.3165	8.47e-06	0.0703	TGCGGCCCCCACTCCATTTTCCTCGAAAGC
AT3G13810	AtIDD11	C2H2	PeKCS5	477	497	+	14.1562	8.47e-06	0.0777	cccatcggtttgtcgtattcc
AT3G58630	AT3G58630	Trihelix	PeKCS32	414	428	+	13.9219	8.47e-06	0.0962	tcatcaccggccagg
AT4G01500	NGA4	B3	PeKCS29	296	311	-	13.9375	8.47e-06	0.171	TCTTTGCAGGTGCTCT
AT5G25810	TINY	ERF	PeKCS32	767	781	-	14.3906	8.47e-06	0.166	CATCACCGCCAGCGG
AT4G25470	DREB1C	ERF	PeKCS32	108	122	+	14.5781	8.48e-06	0.251	cgcccaccgacctct
AT1G21910	ERF012	ERF	PeKCS32	285	304	+	13.3125	8.48e-06	0.0477	acttcgcgcggctcaccgcc
AT2G24260	BHLH66	bHLH	PeKCS29	752	761	+	13.6421	8.49e-06	0.269	gtcacgtgcc
AT2G24260	BHLH66	bHLH	PeKCS29	752	761	-	13.6421	8.49e-06	0.269	GGCACGTGAC
AT5G44210	ERF9	ERF	PeKCS4	954	974	-	11.8594	8.5e-06	0.0266	TGGACAGGGTGGAGGCGCTGT
AT5G65410	ZHD1	ZF-HD	PeKCS27	68	82	-	12.9706	8.5e-06	0.537	TAATTAATCATGTTT
AT1G49480	REM19	B3	PeKCS6	287	301	-	14.2353	8.51e-06	0.0239	CGGAAAAAAAAAAAA
AT1G49480	REM19	B3	PeKCS4	707	721	-	14.2353	8.51e-06	0.0239	CAGGAAAAAAAAAAA
AT5G63260	AT5G63260	C3H	PeKCS30	758	768	+	13.1562	8.51e-06	0.539	gaaaaagtaaa
AT2G40220	ABI4	ERF	PeKCS2	200	209	+	14.1395	8.51e-06	0.0255	caccgccctc
AT2G40220	ABI4	ERF	PeKCS30	953	962	+	14.1395	8.51e-06	0.0255	caccgccctc
AT5G63090	LOB	LBD	PeKCS32	232	252	-	11.75	8.53e-06	0.025	GCCTCCTTCCCGGCCGGCTTC
AT3G55370	OBP3	Dof	PeKCS5	963	983	-	13.8438	8.55e-06	0.0722	TTCCCTTTTTTTCCCCTCCTC
AT5G62940	DOF5.6	Dof	PeKCS20	139	159	-	13.6875	8.56e-06	0.0869	AAAAGAAGGAAAAAGAATATA
AT3G50410	DOF3.4	Dof	PeKCS2	234	254	+	13.5312	8.56e-06	0.0749	tttttttgtttctttcttttc
AT1G69010	BIM2	bHLH	PeKCS29	745	759	-	14.0156	8.57e-06	0.195	CACGTGACAGGTTTG
AT5G07310	ERF115	ERF	PeKCS32	765	779	-	12.8125	8.58e-06	0.0269	TCACCGCCAGCGGCG
AT1G28370	ERF11	ERF	PeKCS32	768	782	-	12.6719	8.61e-06	0.0644	CCATCACCGCCAGCG
AT2G01570	RGA	GRAS	PeKCS19	303	322	+	13.7857	8.61e-06	0.0304	gacagaaagagcaaacaaaa
AT2G01570	RGA	GRAS	PeKCS17	303	322	+	13.7857	8.61e-06	0.0304	gacagaaagagcaaacaaaa
AT2G01570	RGA	GRAS	PeKCS16	303	322	+	13.7857	8.61e-06	0.0304	gacagaaagagcaaacaaaa
AT2G01570	RGA	GRAS	PeKCS18	303	322	+	13.7857	8.61e-06	0.0304	gacagaaagagcaaacaaaa
AT4G27950	CRF4	ERF	PeKCS32	137	157	+	11.0441	8.61e-06	0.0263	ctgccgctgccgctggtgacg
AT2G40340	DREB2C	ERF	PeKCS6	851	871	+	11.7941	8.63e-06	0.0306	tgacgcgcggtcggccgcggg
AT1G53910	RAP2-12	ERF	PeKCS32	307	327	-	12.2969	8.63e-06	0.0505	GCGCCGGGGGAGCGGCGCCGC
AT5G56110	MYB80	MYB	PeKCS2	661	675	+	13.8906	8.64e-06	0.272	tcaaggtagttgaac
AT3G22830	HSFA6B	HSF	PeKCS3	53	67	+	13.9062	8.65e-06	0.502	ggatgcttgcagaag
AT3G23220	ERF095	ERF	PeKCS32	134	148	-	12.0469	8.65e-06	0.0457	CGGCAGCGGCAGCGC
AT3G23240	ERF1B	ERF	PeKCS32	318	345	+	10.3438	8.67e-06	0.0398	cccccggcgccgacatgatcagcaccct
AT3G23240	ERF1B	ERF	PeKCS32	509	536	+	10.3438	8.67e-06	0.0398	ccggactcgctgccgcgcgtcctggagg
AT3G16770	RAP2-3	ERF	PeKCS27	913	920	+	14.2788	8.7e-06	0.0528	ccgccgca
AT2G44840	ERF13	ERF	PeKCS32	322	336	+	13.0781	8.7e-06	0.1	cggcgccgacatgat
AT1G65620	LBD6	LBD	PeKCS27	606	626	+	12.3125	8.71e-06	0.0289	ggtccgcctcaatctccagct
AT1G51140	BHLH122	bHLH	PeKCS7	275	288	+	14.6562	8.73e-06	0.0785	tgtacaacttgcat
AT1G28370	ERF11	ERF	PeKCS11	320	334	-	12.6406	8.73e-06	0.0644	CTGCCTCCACCATCG
AT3G30530	ATBZIP42	bZIP	PeKCS28	388	399	+	9.06329	8.74e-06	0.55	agcttacgagga
AT2G30340	LBD13	LBD	PeKCS32	658	674	+	13.1562	8.77e-06	0.0408	cgccaaccgtgacggcg
AT4G34410	ERF109	ERF	PeKCS21	780	794	+	13.5781	8.77e-06	0.0739	ccgatggcggcagcg
AT1G01250	ERF023	ERF	PeKCS32	323	337	-	13.8281	8.78e-06	0.139	GATCATGTCGGCGCC
AT5G64750	ABR1	ERF	PeKCS32	599	617	+	12.7656	8.79e-06	0.0529	gtggagctgggcggcgccc
AT3G13810	AtIDD11	C2H2	PeKCS2	230	250	+	14.1094	8.79e-06	0.0777	cttttttttttgtttctttct
AT5G47230	ERF5	ERF	PeKCS30	809	823	+	12.3281	8.8e-06	0.0404	accccgccggcggtg
AT5G63090	LOB	LBD	PeKCS6	643	663	+	11.6875	8.8e-06	0.025	cccacctatgattccgccttc
AT1G78080	RAP2-4	ERF	PeKCS6	857	866	-	13.2	8.81e-06	0.052	GGCCGACCGC
AT1G78080	RAP2-4	ERF	PeKCS7	831	840	+	13.2	8.81e-06	0.052	caccgtccat
AT2G40340	DREB2C	ERF	PeKCS4	821	841	-	11.75	8.81e-06	0.0306	AGAAACGGAACCCGCGGTGGG
AT5G10510	AIL6	AP2	PeKCS26	443	457	+	13.7031	8.85e-06	0.551	cctcgagtttcgacc
AT1G79180	ATMYB63	MYB	PeKCS32	2	22	-	13.75	8.85e-06	0.0453	CGACTGCCGCACCAGCCGCCG
AT5G45300	BMY2	BES1	PeKCS29	748	762	-	13.1875	8.86e-06	0.529	TGGCACGTGACAGGT
AT3G20310	ERF7	ERF	PeKCS4	945	965	+	12.75	8.87e-06	0.0231	tgcccactgacagcgcctcca
AT1G72010	TCP22	TCP	PeKCS32	837	849	+	12.9375	8.89e-06	0.129	ccgtggagcccgg
AT3G08500	MYB83	MYB	PeKCS18	689	699	-	13.7812	8.9e-06	0.0703	GGAGTTGGTGT
AT3G08500	MYB83	MYB	PeKCS17	689	699	-	13.7812	8.9e-06	0.0703	GGAGTTGGTGT
AT3G08500	MYB83	MYB	PeKCS16	689	699	-	13.7812	8.9e-06	0.0703	GGAGTTGGTGT
AT3G08500	MYB83	MYB	PeKCS19	689	699	-	13.7812	8.9e-06	0.0703	GGAGTTGGTGT
AT3G08500	MYB83	MYB	PeKCS17	891	901	-	13.7812	8.9e-06	0.0703	GGAGTTGGTGT
AT1G28160	ERF087	ERF	PeKCS32	305	319	+	12.3438	8.92e-06	0.0535	gagcggcgccgctcc
AT1G71450	ERF021	ERF	PeKCS4	949	968	+	12.8438	8.94e-06	0.0217	cactgacagcgcctccaccc
AT4G32890	GATA9	GATA	PeKCS9	179	189	+	13.5851	8.95e-06	0.564	cgcagatctga
AT1G69490	NAC029	NAC	PeKCS26	938	948	+	13.5312	8.96e-06	0.188	acacgtctcct
AT1G69490	NAC029	NAC	PeKCS25	938	948	+	13.5312	8.96e-06	0.188	acacgtctcct
AT2G30340	LBD13	LBD	PeKCS32	132	148	-	13.1094	8.99e-06	0.0408	CGGCAGCGGCAGCGCCA
AT1G69010	BIM2	bHLH	PeKCS29	799	813	-	13.9219	9.01e-06	0.195	CACGTGATCTGCCAA
AT4G36900	RAP2-10	ERF	PeKCS30	811	820	+	13.5299	9.02e-06	0.0439	cccgccggcg
AT5G07310	ERF115	ERF	PeKCS32	307	321	+	12.7188	9.03e-06	0.0269	gcggcgccgctcccc
AT3G10580	AT3G10580	MYB_related	PeKCS12	69	83	+	13.9054	9.04e-06	0.57	attgcagataaggat
AT3G48430	REF6	C2H2	PeKCS11	824	835	-	13.9863	9.05e-06	0.12	AAGAACAGAGAA
AT3G08500	MYB83	MYB	PeKCS8	980	990	+	13.7656	9.05e-06	0.0703	tcagttggtgg
AT4G27950	CRF4	ERF	PeKCS2	196	216	+	10.9265	9.07e-06	0.0263	aatccaccgccctctcctaga
AT1G22810	ERF019	ERF	PeKCS32	397	411	+	13.2031	9.07e-06	0.0606	gatggcgatggtgct
AT3G24050	GATA1	GATA	PeKCS32	776	790	+	13.6324	9.09e-06	0.114	gtgatggagctggag
AT2G28810	DOF2.2	Dof	PeKCS2	235	255	+	13.7188	9.1e-06	0.0944	ttttttgtttctttcttttcg
AT1G72050	TFIIIA	C2H2	PeKCS32	593	611	-	12.4958	9.1e-06	0.0106	CGCCCAGCTCCACGTCCTC
AT5G43410	ERF096	ERF	PeKCS24	319	328	+	13.782	9.1e-06	0.061	ctgccgccgc
AT1G50640	ERF3	ERF	PeKCS32	342	356	-	12.5625	9.1e-06	0.0483	GGGCGGTGGCCAGGG
AT2G42280	AT2G42280	bHLH	PeKCS2	750	760	-	14.6712	9.14e-06	0.0962	GCCCACTTGGC
AT1G64620	DOF1.8	Dof	PeKCS5	967	985	+	13.5156	9.15e-06	0.143	aggggaaaaaaagggaaac
AT2G33710	AT2G33710	ERF	PeKCS11	320	334	-	12.3281	9.15e-06	0.0464	CTGCCTCCACCATCG
AT3G14180	ASIL2	Trihelix	PeKCS21	13	23	-	13.9531	9.16e-06	0.183	CCACCGGAGCA
AT3G14180	ASIL2	Trihelix	PeKCS22	155	165	-	13.9531	9.16e-06	0.183	CCACCGGAGCA
AT2G02070	IDD5	C2H2	PeKCS10	462	477	+	13.4384	9.16e-06	0.281	gttttgtctggtagtg
AT1G34370	STOP1	C2H2	PeKCS5	865	879	+	13.5781	9.17e-06	0.562	tccttccccacttac
AT4G38910	BPC5	BBR-BPC	PeKCS28	897	926	-	-36.1139	9.17e-06	0.031	GAGCGAAGAGAGAAGAGGGAAGAGGGACAG
AT1G71450	ERF021	ERF	PeKCS30	801	820	+	12.7969	9.18e-06	0.0217	cccgatggaccccgccggcg
AT3G47600	MYB94	MYB	PeKCS26	897	915	-	14.0781	9.18e-06	0.0817	AAAACAGTGGGTGGGTGGG
AT3G47600	MYB94	MYB	PeKCS25	897	915	-	14.0781	9.18e-06	0.0817	AAAACAGTGGGTGGGTGGG
AT5G64750	ABR1	ERF	PeKCS32	319	337	-	12.6719	9.21e-06	0.0529	GATCATGTCGGCGCCGGGG
AT1G30210	TCP24	TCP	PeKCS14	152	163	-	13.0781	9.21e-06	0.134	GGTGGGACCAAT
AT3G16280	AT3G16280	ERF	PeKCS11	221	234	-	14.0469	9.22e-06	0.11	CGGTGTCGGAGCCA
AT1G01250	ERF023	ERF	PeKCS32	110	124	-	13.7188	9.22e-06	0.139	GAAGAGGTCGGTGGG
AT4G38910	BPC5	BBR-BPC	PeKCS5	962	991	+	-36.1519	9.25e-06	0.031	agaggaggggaaaaaaagggaaacagaaag
AT5G18450	DREB2G	ERF	PeKCS23	836	850	-	12.9688	9.25e-06	0.072	GGTTGCAACGGAGGA
AT1G36060	ERF055	ERF	PeKCS30	949	962	-	14.0781	9.26e-06	0.0578	GAGGGCGGTGATTA
AT1G68550	ERF118	ERF	PeKCS11	230	244	+	12.375	9.27e-06	0.0491	caccgtgcgccgcct
AT5G62940	DOF5.6	Dof	PeKCS5	654	674	+	13.6094	9.28e-06	0.0869	aaaaaaagagaaaagcaagga
AT5G18560	ERF086	ERF	PeKCS30	813	827	-	12.5	9.29e-06	0.0621	ATCTCACCGCCGGCG
AT1G08810	MYB60	MYB	PeKCS25	889	907	+	14.0625	9.29e-06	0.152	gacatccacccacccaccc
AT2G31230	ERF15	ERF	PeKCS11	231	245	+	12.2656	9.3e-06	0.0976	accgtgcgccgcctt
AT3G15270	SPL5	SBP	PeKCS28	353	364	-	14.8438	9.3e-06	0.294	ATGCGTACGGAA
AT2G45680	TCP9	TCP	PeKCS30	804	824	-	10	9.31e-06	0.0681	TCACCGCCGGCGGGGTCCATC
AT4G23750	CRF2	ERF	PeKCS32	810	817	-	14.4787	9.33e-06	0.0723	GCGCCGCA
AT5G18450	DREB2G	ERF	PeKCS1	807	821	+	12.9531	9.33e-06	0.072	cgaggaggaggagga
AT1G51600	GATA28	GATA	PeKCS32	142	160	-	9.05479	9.33e-06	0.0971	GATCGTCACCAGCGGCAGC
AT5G08330	TCP21	TCP	PeKCS30	804	817	+	13.0781	9.33e-06	0.138	gatggaccccgccg
AT5G08070	TCP17	TCP	PeKCS30	255	265	+	12.3836	9.34e-06	0.274	gtgtgcccaac
AT1G67260	TCP1	TCP	PeKCS30	786	815	-	10.0127	9.35e-06	0.0703	GCGGGGTCCATCGGGGAGAGGAGAGGCCAC
AT5G02460	DOF5.1	Dof	PeKCS20	141	161	-	13.8594	9.36e-06	0.0517	AAAAAAGAAGGAAAAAGAATA
AT1G22810	ERF019	ERF	PeKCS28	702	716	-	13.1406	9.36e-06	0.0606	GAATGTGCCGGCGCA
AT1G22810	ERF019	ERF	PeKCS27	909	923	-	13.1406	9.36e-06	0.0606	TGCTGCGGCGGAGAG
AT4G30980	LRL2	bHLH	PeKCS29	745	759	+	12.2907	9.37e-06	0.526	caaacctgtcacgtg
AT3G47500	CDF3	Dof	PeKCS11	737	755	-	13.7344	9.38e-06	0.147	GAAGATGAAAAAGTTCCAA
AT3G55370	OBP3	Dof	PeKCS28	324	344	+	13.7344	9.38e-06	0.0722	ttttctttttttttcctaatt
AT5G23280	TCP7	TCP	PeKCS30	805	815	-	12.2031	9.39e-06	0.139	GCGGGGTCCAT
AT2G01570	RGA	GRAS	PeKCS23	648	667	+	13.6714	9.43e-06	0.0315	gacaacgaaacaaaaggaac
AT5G25390	SHN3	ERF	PeKCS32	133	153	-	9.34783	9.44e-06	0.0241	ACCAGCGGCAGCGGCAGCGCC
AT5G44210	ERF9	ERF	PeKCS11	236	256	-	11.6406	9.44e-06	0.0278	CGGTAATCGCCAAGGCGGCGC
AT2G46590	DOF2.5	Dof	PeKCS8	473	483	-	13.2812	9.45e-06	0.299	GAAAAAGGAAA
AT2G46590	DOF2.5	Dof	PeKCS30	758	768	+	13.2812	9.45e-06	0.299	gaaaaagtaaa
AT1G43160	RAP2-6	ERF	PeKCS32	304	318	-	12.4219	9.47e-06	0.0682	GAGCGGCGCCGCTCG
AT1G49480	REM19	B3	PeKCS20	152	166	-	14.1176	9.47e-06	0.0255	AAAAAAAAAAAGAAG
AT4G01720	WRKY47	WRKY	PeKCS9	790	808	-	14.125	9.5e-06	0.596	TGGGAGCGTTGACTATTAA
AT1G28160	ERF087	ERF	PeKCS32	315	329	-	12.2031	9.5e-06	0.0535	CGGCGCCGGGGGAGC
AT1G03800	ERF10	ERF	PeKCS32	807	827	-	12.0469	9.51e-06	0.03	GGTCGGGGAAGCGCCGCAGCA
AT4G28110	AtMYB41	MYB	PeKCS31	790	804	-	14	9.51e-06	0.0998	TTGTTTCACCTACTA
AT5G65510	AIL7	AP2	PeKCS26	444	454	-	13.7344	9.52e-06	0.602	CGAAACTCGAG
AT1G29160	DOF1.5	Dof	PeKCS3	304	324	-	13.5781	9.53e-06	0.0985	GAGGAAGAGGAAAAGCGACAG
AT5G05550	AT5G05550	Trihelix	PeKCS32	316	330	+	13.9219	9.55e-06	0.109	ctcccccggcgccga
AT1G46768	RAP2-1	ERF	PeKCS32	345	357	-	14.0625	9.55e-06	0.111	CGGGCGGTGGCCA
AT5G17430	BBM	AP2	PeKCS5	967	986	+	13.9494	9.57e-06	0.0235	aggggaaaaaaagggaaaca
AT2G01930	BPC1	BBR-BPC	PeKCS31	279	302	+	4.9375	9.58e-06	0.0264	gagatgcggagagagacaacaaac
AT5G39610	NAC92	NAC	PeKCS30	869	883	+	14.125	9.59e-06	0.605	cgtgaatctcaagta
AT2G45660	SOC1	MIKC_MADS	PeKCS9	92	112	+	14.0145	9.59e-06	0.0146	ggtcttttttgccttctttgt
AT1G49720	ABF1	bZIP	PeKCS25	929	947	-	8.5	9.6e-06	0.107	GGAGACGTGTTGCACGCAA
AT1G49720	ABF1	bZIP	PeKCS26	929	947	-	8.5	9.6e-06	0.107	GGAGACGTGTTGCACGCAA
AT2G20570	GPRI1	G2-like	PeKCS24	646	655	-	13.1026	9.6e-06	0.609	GCGAATCTGT
AT5G25190	ERF003	ERF	PeKCS32	393	411	+	12.3438	9.6e-06	0.0467	cggtgatggcgatggtgct
AT2G30340	LBD13	LBD	PeKCS32	138	154	-	12.9844	9.61e-06	0.0408	CACCAGCGGCAGCGGCA
AT5G18450	DREB2G	ERF	PeKCS32	309	323	-	12.8906	9.62e-06	0.072	CGGGGGAGCGGCGCC
AT3G24120	AT3G24120	G2-like	PeKCS7	865	872	-	12.3438	9.64e-06	0.613	GGAATCTG
AT2G47260	WRKY23	WRKY	PeKCS9	795	802	+	15.3298	9.64e-06	0.579	agtcaacg
AT2G33810	SPL3	SBP	PeKCS27	271	278	+	14.863	9.64e-06	0.591	tccgtaca
AT1G61110	NAC025	NAC	PeKCS23	780	787	+	13.5745	9.64e-06	0.3	cacgtaac
AT1G61110	NAC025	NAC	PeKCS1	889	896	+	13.5745	9.64e-06	0.3	cacgtaac
AT1G28300	LEC2	B3	PeKCS13	461	468	-	15.9519	9.64e-06	0.295	ATGCATGC
AT1G28300	LEC2	B3	PeKCS13	459	466	+	15.9519	9.64e-06	0.295	atgcatgc
AT1G73360	HDG11	HD-ZIP	PeKCS14	610	620	-	14.0781	9.65e-06	0.306	TCATTAATTGC
AT1G73360	HDG11	HD-ZIP	PeKCS15	612	622	-	14.0781	9.65e-06	0.306	TCATTAATTGC
AT3G12820	AtMYB10	MYB	PeKCS9	5	20	+	14.1562	9.65e-06	0.304	gtaatgggttggtgat
AT4G25490	DREB1B	ERF	PeKCS32	110	121	+	14.4531	9.66e-06	0.294	cccaccgacctc
AT1G01250	ERF023	ERF	PeKCS32	385	399	+	13.6094	9.66e-06	0.139	cgagctgacggtgat
AT1G49720	ABF1	bZIP	PeKCS30	960	978	+	8.47674	9.67e-06	0.107	ctccaagtggcccaaacca
AT4G18390	TCP2	TCP	PeKCS14	153	162	+	13.4043	9.67e-06	0.0576	ttggtcccac
AT4G18390	TCP2	TCP	PeKCS14	153	162	-	13.4043	9.67e-06	0.0576	GTGGGACCAA
AT4G18390	TCP2	TCP	PeKCS32	936	945	+	13.4043	9.67e-06	0.0576	gcggccccgc
AT4G18390	TCP2	TCP	PeKCS32	936	945	-	13.4043	9.67e-06	0.0576	GCGGGGCCGC
AT1G71450	ERF021	ERF	PeKCS5	885	904	+	12.7031	9.68e-06	0.022	atcatcagccctctccgtca
AT1G19850	ARF5	ARF	PeKCS32	326	335	+	13.8906	9.69e-06	0.6	gccgacatga
AT2G45660	SOC1	MIKC_MADS	PeKCS3	305	325	+	14	9.69e-06	0.0146	tgtcgcttttcctcttcctca
AT1G08810	MYB60	MYB	PeKCS6	607	625	-	14	9.71e-06	0.152	CTGATACAACCACTTCAAC
AT1G77200	ERF037	ERF	PeKCS32	324	337	+	14.0781	9.72e-06	0.289	gcgccgacatgatc
AT3G48430	REF6	C2H2	PeKCS12	309	320	-	13.8219	9.72e-06	0.12	AAAAGCAGAGGG
AT5G63090	LOB	LBD	PeKCS6	861	881	-	11.4844	9.72e-06	0.0263	CTCCCCGCCTCCCGCGGCCGA
AT4G27950	CRF4	ERF	PeKCS27	473	493	+	10.7647	9.72e-06	0.0269	gagtcgcctccacatcgtctc
AT3G57600	DREB2F	ERF	PeKCS32	67	77	-	12.6094	9.73e-06	0.0649	CGTCCACCACC
AT5G02460	DOF5.1	Dof	PeKCS5	973	993	+	13.8125	9.73e-06	0.0517	aaaaaagggaaacagaaagac
AT5G62940	DOF5.6	Dof	PeKCS17	276	296	-	13.5625	9.73e-06	0.0869	AAAGTGTGAAAAAAGGAGAGA
AT5G62940	DOF5.6	Dof	PeKCS16	276	296	-	13.5625	9.73e-06	0.0869	AAAGTGTGAAAAAAGGAGAGA
AT5G56270	WRKY2	WRKY	PeKCS9	929	936	+	13.8298	9.73e-06	0.583	gggtcaac
AT5G07310	ERF115	ERF	PeKCS11	320	334	-	12.5781	9.74e-06	0.0276	CTGCCTCCACCATCG
AT2G31230	ERF15	ERF	PeKCS21	780	794	-	12.1562	9.76e-06	0.0976	CGCTGCCGCCATCGG
AT1G72360	HRE1	ERF	PeKCS32	134	154	+	11.25	9.76e-06	0.0632	gcgctgccgctgccgctggtg
AT2G43010	PIF4	bHLH	PeKCS24	826	834	+	14.2794	9.76e-06	0.196	tcacgtgga
AT3G47620	TCP14	TCP	PeKCS21	723	742	-	1.87209	9.77e-06	0.288	TCAGGCGGGGTGTGACCGGC
AT5G04410	NAC078	NAC	PeKCS2	740	751	+	12.9574	9.78e-06	0.602	ttacaagccagc
AT2G20400	AT2G20400	G2-like	PeKCS18	247	261	+	14.3125	9.78e-06	0.154	agagaatataccaat
AT2G20400	AT2G20400	G2-like	PeKCS19	247	261	+	14.3125	9.78e-06	0.154	agagaatataccaat
AT2G20400	AT2G20400	G2-like	PeKCS17	248	262	+	14.3125	9.78e-06	0.154	agagaatataccaat
AT2G20400	AT2G20400	G2-like	PeKCS16	248	262	+	14.3125	9.78e-06	0.154	agagaatataccaat
AT1G20640	NLP4	Nin-like	PeKCS32	462	476	-	13.9559	9.8e-06	0.0532	GGGTCAGCAGCAGGT
AT5G44210	ERF9	ERF	PeKCS21	887	907	-	11.5625	9.8e-06	0.0278	CGGAGGCAGAGGTGGAAGAGA
AT5G10280	MYB92	MYB	PeKCS32	434	443	-	13.7534	9.8e-06	0.311	GGTAGGTGGT
AT1G75490	DREB2D	ERF	PeKCS21	781	795	-	12.9531	9.81e-06	0.0491	ACGCTGCCGCCATCG
AT1G08810	MYB60	MYB	PeKCS2	660	678	-	13.9844	9.81e-06	0.152	ATAGTTCAACTACCTTGAC
AT1G21910	ERF012	ERF	PeKCS24	322	341	+	12.9844	9.82e-06	0.0477	ccgccgctgatgtctccgac
AT1G21910	ERF012	ERF	PeKCS32	420	439	+	12.9844	9.82e-06	0.0477	ccggccaggacaccaccacc
AT5G61600	ERF104	ERF	PeKCS32	64	82	-	11.625	9.83e-06	0.0382	CAGCCCGTCCACCACCGAC
AT5G61600	ERF104	ERF	PeKCS11	321	339	-	11.625	9.83e-06	0.0382	CGATCCTGCCTCCACCATC
AT2G43000	JUB1	NAC	PeKCS32	176	195	-	13.5312	9.85e-06	0.14	TGCCGGTCGGCCTCCGGGAT
AT1G69010	BIM2	bHLH	PeKCS24	818	832	-	13.75	9.87e-06	0.195	CACGTGACATGTGGA
AT3G09735	S1FA3	S1Fa-like	PeKCS7	689	703	-	12.7031	9.87e-06	0.602	GGAAGTATCGGGAGG
AT4G04450	WRKY42	WRKY	PeKCS9	792	812	-	14.2941	9.88e-06	0.62	CAGCTGGGAGCGTTGACTATT
AT1G50640	ERF3	ERF	PeKCS32	771	785	+	12.3906	9.89e-06	0.0483	tggcggtgatggagc
AT4G28140	ERF054	ERF	PeKCS25	396	415	+	13.2812	9.89e-06	0.0266	gacggctggagtgacgaacg
AT4G28140	ERF054	ERF	PeKCS26	461	480	+	13.2812	9.89e-06	0.0266	gacggctggagtgacgaacg
AT1G35560	TCP23	TCP	PeKCS14	154	163	+	12.3534	9.89e-06	0.137	tggtcccacc
AT1G35560	TCP23	TCP	PeKCS15	202	211	+	12.3534	9.89e-06	0.137	tggtcccacc
AT5G47230	ERF5	ERF	PeKCS32	774	788	-	12.0781	9.94e-06	0.0404	CCAGCTCCATCACCG
AT5G47230	ERF5	ERF	PeKCS30	841	855	-	12.0781	9.94e-06	0.0404	CCGGAGGCGCCGTGT
AT3G16770	RAP2-3	ERF	PeKCS32	324	331	+	14.0288	9.94e-06	0.0543	gcgccgac
AT1G19210	ERF017	ERF	PeKCS32	345	358	-	13.9844	9.95e-06	0.0952	ACGGGCGGTGGCCA
AT4G18960	AG	MIKC_MADS	PeKCS24	974	992	-	13.6324	9.95e-06	0.208	TCTTTGCCTCTTAAGGGTA
AT1G50640	ERF3	ERF	PeKCS11	320	334	+	12.375	9.96e-06	0.0483	cgatggtggaggcag
AT3G23240	ERF1B	ERF	PeKCS32	758	785	+	9.84375	9.96e-06	0.0422	ctcggctcgccgctggcggtgatggagc
AT1G22810	ERF019	ERF	PeKCS32	772	786	+	13.0156	9.97e-06	0.0606	ggcggtgatggagct
AT1G28360	ERF12	ERF	PeKCS30	810	817	+	10.9615	9.97e-06	0.0436	ccccgccg
AT1G28360	ERF12	ERF	PeKCS30	813	820	+	10.9615	9.97e-06	0.0436	cgccggcg
AT1G28360	ERF12	ERF	PeKCS30	813	820	-	10.9615	9.97e-06	0.0436	CGCCGGCG
AT1G28360	ERF12	ERF	PeKCS6	862	869	-	10.9615	9.97e-06	0.0436	CGCGGCCG
AT5G25390	SHN3	ERF	PeKCS32	232	252	-	9.21739	9.98e-06	0.0244	GCCTCCTTCCCGGCCGGCTTC
AT5G02460	DOF5.1	Dof	PeKCS13	469	489	-	13.7812	9.98e-06	0.0517	AAAAAAGCAAGAAGCATATAT
