# Supplementary material for: Genome-Wide Identification and Expression Profiling of KCS Gene Family in Passion Fruit (Passiflora edulis) Under Fusarium kyushuense and Drought Stress Conditions
Source: Front Plant Sci. 2022 Apr 25;13:872263. doi: 10.3389/fpls.2022.872263 (PMC9081883; doi:10.3389/fpls.2022.872263)
Supplement: Supplementary file 1 [file Data_Sheet_1.ZIP › Supplementary Table S14.xlsx]

## Sheet: Supplementary Table 14
Supplementary Table S14. The KEGG pathways enriched of candidate PeKCS target genes.
Term Name	MainClass	GeneHitsInSelectedSet	AllGenesInSelectedSet	GeneHitsInBackground	AllGenesInBackground	p-value	enrichFactor	GeneListInSelectedSets	corrected p-value(BH method)
A09100 Metabolism	A09100 Metabolism	30	30	3578	12400	0	3.46562	[PeKCS4, PeKCS13, PeKCS27, PeKCS1, PeKCS15, PeKCS18, PeKCS21, PeKCS16, PeKCS29, PeKCS17, PeKCS23, PeKCS14, PeKCS12, PeKCS5, PeKCS31, PeKCS30, PeKCS7, PeKCS28, PeKCS9, PeKCS2, PeKCS8, PeKCS19, PeKCS24, PeKCS11, PeKCS22, PeKCS25, PeKCS26, PeKCS6, PeKCS20, PeKCS10]	0
B 09159 Environmental adaptation	A09150 Organismal Systems	28	30	316	12400	1.11022e-16	36.6245	[PeKCS4, PeKCS13, PeKCS27, PeKCS15, PeKCS18, PeKCS21, PeKCS16, PeKCS29, PeKCS17, PeKCS23, PeKCS14, PeKCS12, PeKCS5, PeKCS31, PeKCS30, PeKCS7, PeKCS9, PeKCS2, PeKCS8, PeKCS19, PeKCS24, PeKCS11, PeKCS22, PeKCS25, PeKCS26, PeKCS6, PeKCS20, PeKCS10]	8.32667e-16
A09150 Organismal Systems	A09150 Organismal Systems	28	30	316	12400	1.11022e-16	36.6245	[PeKCS4, PeKCS13, PeKCS27, PeKCS15, PeKCS18, PeKCS21, PeKCS16, PeKCS29, PeKCS17, PeKCS23, PeKCS14, PeKCS12, PeKCS5, PeKCS31, PeKCS30, PeKCS7, PeKCS9, PeKCS2, PeKCS8, PeKCS19, PeKCS24, PeKCS11, PeKCS22, PeKCS25, PeKCS26, PeKCS6, PeKCS20, PeKCS10]	8.32667e-16
B 09103 Lipid metabolism	A09100 Metabolism	22	30	615	12400	1.11022e-16	14.7859	[PeKCS4, PeKCS31, PeKCS30, PeKCS13, PeKCS7, PeKCS27, PeKCS1, PeKCS28, PeKCS9, PeKCS15, PeKCS21, PeKCS2, PeKCS8, PeKCS23, PeKCS11, PeKCS22, PeKCS14, PeKCS6, PeKCS12, PeKCS5, PeKCS20, PeKCS10]	8.32667e-16
04626 Plant-pathogen interaction	A09150 Organismal Systems	20	30	263	12400	2.22045e-16	31.4322	[PeKCS4, PeKCS31, PeKCS30, PeKCS13, PeKCS7, PeKCS27, PeKCS9, PeKCS15, PeKCS21, PeKCS2, PeKCS8, PeKCS23, PeKCS11, PeKCS22, PeKCS14, PeKCS6, PeKCS12, PeKCS5, PeKCS20, PeKCS10]	5.55112e-16
00062 Fatty acid elongation	A09100 Metabolism	20	30	39	12400	3.33067e-16	211.966	[PeKCS4, PeKCS31, PeKCS30, PeKCS13, PeKCS7, PeKCS27, PeKCS9, PeKCS15, PeKCS21, PeKCS2, PeKCS8, PeKCS23, PeKCS11, PeKCS22, PeKCS14, PeKCS6, PeKCS12, PeKCS5, PeKCS20, PeKCS10]	7.13715e-16
B 09181 Protein families: metabolism	A09180 Brite Hierarchies	10	30	2333	12400	0.0422803	1.77168	[PeKCS18, PeKCS16, PeKCS29, PeKCS19, PeKCS17, PeKCS24, PeKCS25, PeKCS26, PeKCS1, PeKCS28]	0.0487849
A09180 Brite Hierarchies	A09180 Brite Hierarchies	10	30	9069	12400	0.999999	0.455765	[PeKCS18, PeKCS16, PeKCS29, PeKCS19, PeKCS17, PeKCS24, PeKCS25, PeKCS26, PeKCS1, PeKCS28]	0.999999
01008 Polyketide biosynthesis proteins	A09180 Brite Hierarchies	8	30	12	12400	1.11022e-16	275.556	[PeKCS18, PeKCS16, PeKCS29, PeKCS19, PeKCS17, PeKCS24, PeKCS25, PeKCS26]	8.32667e-16
04712 Circadian rhythm - plant	A09150 Organismal Systems	8	30	53	12400	3.49276e-13	62.3899	[PeKCS18, PeKCS16, PeKCS29, PeKCS19, PeKCS17, PeKCS24, PeKCS25, PeKCS26]	6.54893e-13
00941 Flavonoid biosynthesis	A09100 Metabolism	8	30	78	12400	8.88156e-12	42.3932	[PeKCS18, PeKCS16, PeKCS29, PeKCS19, PeKCS17, PeKCS24, PeKCS25, PeKCS26]	1.48026e-11
B 09110 Biosynthesis of other secondary metabolites	A09100 Metabolism	8	30	495	12400	1.64e-05	6.68013	[PeKCS18, PeKCS16, PeKCS29, PeKCS19, PeKCS17, PeKCS24, PeKCS25, PeKCS26]	2.23637e-05
01058 Acridone alkaloid biosynthesis	A09100 Metabolism	4	30	11	12400	9.07764e-09	150.303	[PeKCS18, PeKCS16, PeKCS19, PeKCS17]	1.36165e-08
00061 Fatty acid biosynthesis	A09100 Metabolism	2	30	60	12400	0.0091806	13.7778	[PeKCS1, PeKCS28]	0.0114758
01004 Lipid biosynthesis proteins	A09180 Brite Hierarchies	2	30	181	12400	0.0706152	4.56722	[PeKCS1, PeKCS28]	0.0756592
