# Supplementary material for: Genome-Wide Identification and Expression Profiling of KCS Gene Family in Passion Fruit (Passiflora edulis) Under Fusarium kyushuense and Drought Stress Conditions
Source: Front Plant Sci. 2022 Apr 25;13:872263. doi: 10.3389/fpls.2022.872263 (PMC9081883; doi:10.3389/fpls.2022.872263)
Supplement: Supplementary file 1 [file Data_Sheet_1.ZIP › Supplementary Table S15 and S16.xlsx]

## Sheet: Supplementary Table 15
Supplementary Table S15. The detailed information about FPKM and log2FC of pulp tissues at different developmental stages of yellow and purple cultivar used for expression (Fig13)
	FPKM average values												Log2FC values
Gene ID	Gene name	Y.Fruitlet	Y.Green	Y.Veraison	Y.Ripening	P.Fruitlet	P.Green	P.Veraison	P.Ripening			Gene name	Y.Fruitlet	Y.Green	Y.Veraison	Y.Ripening	P.Fruitlet	P.Green	P.Veraison	P.Ripening
ZX.01G0003560	PeKCS1	17.2542	47.9828	40.4288	55.6224	25.9697	20.5239	43.2404	42.5328			PeKCS1	4.10887	5.58445	5.33731	5.79759	4.69876	4.35923	5.43431	5.41051
ZX.01G0013920	PeKCS2	0.815101	0.075573	0.047616	0.0291553	0.200513	0.0894173	0.180417	0.0289287			PeKCS2	-0.29495	-3.72599	-4.39241	-5.1001	-2.31823	-3.4833	-2.47059	-5.11136
ZX.01G0021050	PeKCS3	0.0187143	0.48754	0.213363	0.137529	0.0651117	0.195871	0.110148	0.122532			PeKCS3	-5.73971	-1.03641	-2.22862	-2.86219	-3.94094	-2.35203	-3.18249	-3.02877
ZX.01G0024040	PeKCS4	8.8226	18.3802	3.20157	6.57089	54.5437	6.25642	4.21898	7.98303			PeKCS4	3.1412	4.20008	1.67878	2.71609	5.76934	2.64534	2.07689	2.99694
ZX.01G0031680	PeKCS5	5.412	0.692894	0.0951727	0	3.54291	0.133666	0.307792	0.0364287			PeKCS5	2.43616	-0.529293	-3.39331	0	1.82493	-2.90329	-1.69997	-4.77878
ZX.01G0039870	PeKCS6	0.805972	0.442392	0.464547	0.641107	1.93771	0.254027	0.604183	0.635693			PeKCS6	-0.311198	-1.1766	-1.1061	-0.641363	0.954352	-1.97694	-0.726943	-0.653598
ZX.01G0043410	PeKCS7	0.0875103	0.029495	0.0169947	0	0.160144		0.101137	0.256131			PeKCS7	-3.5144	-5.08339	-5.87877	0	-2.64256	0	-3.30562	-1.96505
ZX.01G0060290	PeKCS8	58.5734	3.82178	0.0709597	0	29.1427	1.09264	0.202749	0.0409853			PeKCS8	5.87217	1.93424	-3.81686	0	4.86506	0.127819	-2.30224	-4.60875
ZX.01G0068830	PeKCS9	2.66948	0.533554	0.187292	0.00696467	2.92885	0.150548	0.147102	0.00293533			PeKCS9	1.41656	-0.906294	-2.41664	-7.16573	1.55033	-2.73171	-2.76511	-8.41226
ZX.01G0104390	PeKCS10	324.523	82.4823	97.1414	13.7306	231.19	130.898	30.7182	2.30465			PeKCS10	8.34218	6.36601	6.60201	3.77932	7.85293	7.0323	4.94102	1.20455
ZX.01G0109160	PeKCS11	0.001595	0	0	0.00946033	0.0151573	0	0	0.01263			PeKCS11	-9.29223	0	0	-6.72389	-6.04384	0	0	-6.307
ZX.01G0112910	PeKCS12	34.8516	1.07864	0.297905	0.086618	12.8677	0.551784	0.072792	0.042089			PeKCS12	5.12315	0.109208	-1.74707	-3.52919	3.68568	-0.857824	-3.78008	-4.57041
ZX.01G0116460	PeKCS13	4.71252	4.14527	19.7221	23.689	1.97191	2.77237	12.5282	14.883			PeKCS13	2.2365	2.05146	4.30174	4.56614	0.979591	1.47112	3.64711	3.89559
ZX.01G0132900	PeKCS14	0	0	0	0	0.038052	0	0	0			PeKCS14	0	0	0	0	-4.71588	0	0	0
ZX.01G0133040	PeKCS15	0	0	0	0	0.038094	0	0	0			PeKCS15	0	0	0	0	-4.71429	0	0	0
ZX.02G0008560	PeKCS16	15.5219	1.22834	0.785517	0.365513	0.203213	1.41132	8.55659	7.06126			PeKCS16	3.95623	0.296709	-0.348286	-1.452	-2.29894	0.497047	3.09704	2.81993
ZX.02G0008600	PeKCS17	69.2257	8.03458	4.72451	2.77533	0.517153	10.257	37.8981	32.2934			PeKCS17	6.11324	3.00622	2.24016	1.47266	-0.951338	3.35854	5.24405	5.01317
ZX.02G0008660	PeKCS18	25.7301	3.11403	1.66441	0.925562	0.122375	4.2202	15.7558	13.5973			PeKCS18	4.68538	1.63878	0.735011	-0.111598	-3.03062	2.07731	3.97781	3.76524
ZX.03G0023030	PeKCS19	24.4361	2.34376	1.35113	0.602331	0.124281	3.66879	13.6276	11.6719			PeKCS19	4.61094	1.22883	0.43417	-0.731371	-3.00833	1.87531	3.76846	3.54497
ZX.03G0023630	PeKCS20	1.46665	0.169346	0.037206	0.026569	1.57966	0.335561	0.026317	0.142879			PeKCS20	0.552522	-2.56195	-4.74832	-5.23411	0.65961	-1.57535	-5.24786	-2.80714
ZX.04G0004320	PeKCS21	13.1696	3.60972	3.40601	3.7224	5.29305	2.70432	1.2551	1.65773			PeKCS21	3.71914	1.85189	1.76808	1.89623	2.4041	1.43527	0.327798	0.72921
ZX.04G0004390	PeKCS22	14.118	4.27531	3.58525	3.59879	6.40127	4.4559	2.97966	3.0355			PeKCS22	3.81946	2.09603	1.84207	1.84751	2.67836	2.15572	1.57515	1.60193
ZX.04G0006280	PeKCS23	1.25513	0.524894	0.710596	0.444778	0.894063	0.632205	0.756095	0.306625			PeKCS23	0.327837	-0.929903	-0.492899	-1.16884	-0.161552	-0.661536	-0.403361	-1.70545
ZX.04G0021370	PeKCS24	0.178637	0.009964	0	0	0.155025	0	0.00550167	0.0286113			PeKCS24	-2.4849	-6.64906	0	0	-2.68942	0	-7.50592	-5.12727
ZX.04G0021390	PeKCS25	0.74107	0.026297	0	0	0.665196	0.0591363	0.0464427	0.0111623			PeKCS25	-0.432319	-5.24896	0	0	-0.588149	-4.07981	-4.42841	-6.48522
ZX.04G0023850	PeKCS26	2.1991	0.0210367	0	0.0107853	0.206131	0.011124	0.018257	0			PeKCS26	1.13691	-5.57095	0	-6.53479	-2.27837	-6.49018	-5.77541	0
ZX.06G0023310	PeKCS27	19.1674	1.85607	0.377254	0.077917	23.0788	0.738199	0.191149	0.115407			PeKCS27	4.26058	0.892249	-1.40639	-3.68192	4.52849	-0.437919	-2.38723	-3.11519
ZX.07G0008030	PeKCS28	20.5993	17.3351	10.6412	3.68083	30.2826	28.5895	12.1991	2.32201			PeKCS28	4.36452	4.11562	3.41159	1.88003	4.92041	4.83741	3.6087	1.21538
ZX.07G0016310	PeKCS29	15.8654	0.48416	0.106818	0	1.19827	4.04362	21.2859	74.6824			PeKCS29	3.98782	-1.04645	-3.22678	0	0.260953	2.01565	4.41182	6.2227
ZX.08G0007160	PeKCS30	212.316	356.702	233.513	96.1223	152.953	94.8277	41.5343	25.9218			PeKCS30	7.73007	8.47858	7.86736	6.5868	7.25695	6.56724	5.37623	4.6961
ZX.08G0030480	PeKCS31	0	0	0	0	0	0	0	0			PeKCS31	0	0	0	0	0	0	0	0
ZX.00000070	PeKCS32											PeKCS32	0	0	0	0	0	0	0	0

## Sheet: Supplementary Table 16
Supplementary Table S16. The detailed information about FPKM and log2FC of root, peel and leave tissues in yellow and purple cultivar used for expression (Fig14)
		Average FPKM values										Log2FC
Gene name	Gene ID	Purple-D-root	Purple-L-root	Yellow-peel	Purple-peel	Yellow-Leaf-NT	Purple-Leaf-NT	Yellow-Leaf-CS	Purple-Leaf-CS		Gene name	Purple-D-root	Purple-L-root	Yellow-peel	Purple-peel	Yellow-Leaf-NT	Purple-Leaf-NT	Yellow-Leaf-CS	Purple-Leaf-CS
PeKCS1	ZX.01G0003560	8.77135	17.9279	9.85909	19.3179	6.01286	7.15938	4.4192	5.0474		PeKCS1	3.1328	4.16414	3.30145	4.27187	2.58805	2.83983	2.14379	2.33554
PeKCS2	ZX.01G0013920	0.532228	0.338948	2.02625	7.17183	64.8389	49.0163	5.21688	6.47516		PeKCS2	-0.909885	-1.56086	1.01881	2.84234	6.01879	5.61519	2.38319	2.69492
PeKCS3	ZX.01G0021050	0	0.0202265	0	0	0.205887	0.0512051	0.166617	0.0684192		PeKCS3	0	-5.62761	0	0	-2.28008	-4.28757	-2.58539	-3.86945
PeKCS4	ZX.01G0024040	35.2497	43.5466	5.28504	88.0474	20.5886	14.5182	14.6024	7.853		PeKCS4	5.13954	5.44449	2.40192	6.46021	4.36377	3.8598	3.86813	2.97324
PeKCS5	ZX.01G0031680	0.0559946	0.100186	20.162	55.2126	226.044	303.788	306.764	359.341		PeKCS5	-4.15857	-3.31924	4.33357	5.78693	7.82046	8.24692	8.26099	8.48921
PeKCS6	ZX.01G0039870	0.142273	0.0350534	0	0	0.387242	0.19466	0.0837708	0.0830469		PeKCS6	-2.81326	-4.8343	0	0	-1.36869	-2.36097	-3.57741	-3.58993
PeKCS7	ZX.01G0043410	0.598769	0.669148	0	0	0.312853	0.806054	0.799638	0.655506		PeKCS7	-0.739929	-0.579604	0	0	-1.67644	-0.311052	-0.322581	-0.609319
PeKCS8	ZX.01G0060290	0.15681	0.180223	3.20907	21.8475	21.3761	36.8611	41.5724	31.0384		PeKCS8	-2.67291	-2.47215	1.68216	4.4494	4.41793	5.20403	5.37756	4.95598
PeKCS9	ZX.01G0068830	0	0.0173249	1.19511	12.0967	55.9882	137.833	157.791	170.026		PeKCS9	0	-5.85101	0.25714	3.59655	5.80705	7.10678	7.30187	7.40961
PeKCS10	ZX.01G0104390	17.3898	67.3188	0	0	0.0314604	0.0630031	1.35865	0.793254		PeKCS10	4.12017	6.07294	0	0	-4.99032	-3.98843	0.442174	-0.334145
PeKCS11	ZX.01G0109160	0	0	0	0	0.0183043	0	0	0		PeKCS11	0	0	0	0	-5.77167	0	0	0
PeKCS12	ZX.01G0112910	0.226993	0.114557	0	0	0.380069	1.58032	1.11191	2.62788		PeKCS12	-2.13928	-3.12586	0	0	-1.39567	0.660218	0.153039	1.3939
PeKCS13	ZX.01G0116460	0.0426713	0.0555165	15.0287	38.4817	59.6949	64.6061	103.613	95.2238		PeKCS13	-4.55059	-4.17094	3.90965	5.2661	5.89954	6.0136	6.69506	6.57325
PeKCS14	ZX.01G0132900	0	0	0	0	0.375356	0.987697	1.79991	1.81571		PeKCS14	0	0	0	0	-1.41367	-0.0178593	0.847926	0.860537
PeKCS15	ZX.01G0133040	0	0	0	0	0.425092	1.41762	1.64095	4.09268		PeKCS15	0	0	0	0	-1.23415	0.503472	0.714534	2.03305
PeKCS16	ZX.02G0008560	0	0	0	0	0	0	0	0		PeKCS16	0	0	0	0	0	0	0	0
PeKCS17	ZX.02G0008600	0	0	0	0	0	0	0	0		PeKCS17	0	0	0	0	0	0	0	0
PeKCS18	ZX.02G0008660	0	0	0	0	0	0	0	0		PeKCS18	0	0	0	0	0	0	0	0
PeKCS19	ZX.03G0023030	0	0	0	0	0	0	0	0		PeKCS19	0	0	0	0	0	0	0	0
PeKCS20	ZX.03G0023630	34.4219	213.63	1.74894	5.72013	5.21099	3.67377	68.4717	35.9117		PeKCS20	5.10526	7.73897	0.806482	2.51605	2.38156	1.87726	6.09744	5.16638
PeKCS21	ZX.04G0004320	0	0	1.77325	1.2039	0	0	0	0		PeKCS21	0	0	0.8264	0.267721	0	0	0	0
PeKCS22	ZX.04G0004390	0	0	1.62135	1.71863	0	0	0	0		PeKCS22	0	0	0.697195	0.781261	0	0	0	0
PeKCS23	ZX.04G0006280	0.14093	0.0798117	0	0	0.0657393	0.0271283	0.0237931	0		PeKCS23	-2.82695	-3.64726	0	0	-3.9271	-5.20406	-5.39331	0
PeKCS24	ZX.04G0021370	0	0	0.75757	1.25187	1.95151	14.0468	3.56494	15.2178		PeKCS24	0	0	-0.400549	0.324079	0.964589	3.81217	1.83388	3.92769
PeKCS25	ZX.04G0021390	0.13645	0.0364906	0	0	1.3891	15.0016	2.16417	17.1907		PeKCS25	-2.87356	-4.77633	0	0	0.474147	3.90705	1.11381	4.10356
PeKCS26	ZX.04G0023850	0.0502107	0	0	0	3.65206	6.41385	4.93787	5.78709		PeKCS26	-4.31586	0	0	0	1.86871	2.68119	2.30389	2.53284
PeKCS27	ZX.06G0023310	7.59574	9.14018	0.038135	0.980878	6.14383	7.19604	3.92179	3.16794		PeKCS27	2.92519	3.19222	-4.71274	-0.0278549	2.61914	2.8472	1.97151	1.66355
PeKCS28	ZX.07G0008030	13.1626	21.2579	5.24735	8.39489	13.66	18.1378	14.0225	25.9399		PeKCS28	3.71837	4.40992	2.39159	3.06951	3.77189	4.18093	3.80967	4.6971
PeKCS29	ZX.07G0016310	0.568523	3.34974	3.00822	1692.94	94.4019	186.029	99.463	311.884		PeKCS29	-0.814708	1.74405	1.58891	10.7253	6.56074	7.53939	6.63609	8.28487
PeKCS30	ZX.08G0007160	82.584	160.359	41.9785	35.3991	40.1646	30.9901	25.1943	15.8225		PeKCS30	6.36779	7.32516	5.39158	5.14564	5.32785	4.95374	4.65503	3.9839
PeKCS31	ZX.08G0030480	0.0184558	0	0	0	0.0321482	0	0.0159038	0		PeKCS31	-5.75978	0	0	0	-4.95912	0	-5.97448	0
PeKCS32	ZX.00000070	0	0	0	0	0	0	0	0		PeKCS32	0	0	0	0	0	0	0	0
