# Supplementary material for: Genome-Wide Identification and Expression Profiling of KCS Gene Family in Passion Fruit (Passiflora edulis) Under Fusarium kyushuense and Drought Stress Conditions
Source: Front Plant Sci. 2022 Apr 25;13:872263. doi: 10.3389/fpls.2022.872263 (PMC9081883; doi:10.3389/fpls.2022.872263)
Supplement: Supplementary file 1 [file Data_Sheet_1.ZIP › Supplementary Tables S7 and S8.xlsx]

## Sheet: Supplementary Table 7
Supplementary Table S7. Orthologous of P.edulis with A. thaliana and M. domestica KCS genes.
	Orthologous		Chromosome	Gene start	Gene end	Chromosome	Gene start	Gene end
1	PeKCS2	AtKCS1	Chr1	21567509	21569083	At01	57164	59215
2	PeKCS4	AtKCS4	Chr1	30497870	30500240	At01	6728747	6730931
3	PeKCS13	AtKCS2	Chr1	222578824	222581518	At01	1119699	1122786
4	PeKCS12	AtKCS5	Chr1	220335704	220337194	At01	8938387	8940613
5	PeKCS12	AtKCS6	Chr1	220335704	220337194	At01	25712414	25715024
6	PeKCS5	AtKCS6	Chr1	36909208	36910698	At01	25712414	25715024
7	PeKCS8	AtKCS3	Chr1	58285499	58287979	At01	2390531	2392628
8	PeKCS5	AtKCS5	Chr1	36909208	36910698	At01	8938387	8940613
9	PeKCS27	AtKCS4	Chr6	107833067	107834602	At01	6728747	6730931
10	PeKCS6	AtKCS9	Chr1	42004537	42005907	At02	7050799	7052951
11	PeKCS8	AtKCS12	Chr1	58285499	58287979	At02	12274468	12277245
12	PeKCS27	AtKCS9	Chr6	107833067	107834602	At02	7050799	7052951
13	PeKCS6	AtKCS17	Chr1	42004537	42005907	At04	16491692	16493762
14	PeKCS27	AtKCS17	Chr6	107833067	107834602	At04	16491692	16493762
15	PeKCS13	AtKCS20	Chr1	222578824	222581518	At05	17585523	17588733
16	PeKCS11	MdKCS5	Chr1	216625662	216626789	Chr01	28705813	28707637
17	PeKCS15	MdKCS4	Chr1	259664268	259665551	Chr01	23333010	23334419
18	PeKCS31	MdKCS4	Chr8	58887421	58888698	Chr01	23333010	23334419
19	PeKCS8	MdKCS6	Chr1	58285499	58287979	Chr03	8771766	8773298
20	PeKCS6	MdKCS8	Chr1	42004537	42005907	Chr05	11977829	11979340
21	PeKCS27	MdKCS8	Chr6	107833067	107834602	Chr05	11977829	11979340
22	PeKCS8	MdKCS10	Chr1	58285499	58287979	Chr07	26791011	26792426
23	PeKCS15	MdKCS10	Chr1	259664268	259665551	Chr07	26791011	26792426
24	PeKCS2	MdKCS9	Chr1	21567509	21569083	Chr07	22913225	22914856
25	PeKCS31	MdKCS10	Chr8	58887421	58888698	Chr07	26791011	26792426
26	PeKCS7	MdKCS16	Chr1	43962364	43963095	Chr08	29606348	29607697
27	PeKCS4	MdKCS14	Chr1	30497870	30500240	Chr08	2215461	2217848
28	PeKCS27	MdKCS14	Chr6	107833067	107834602	Chr08	2215461	2217848
29	PeKCS30	MdKCS14	Chr8	31405598	31406619	Chr08	2215461	2217848
30	PeKCS6	MdKCS19	Chr1	42004537	42005907	Chr10	10622891	10624868
31	PeKCS8	MdKCS20	Chr1	58285499	58287979	Chr11	10526802	10528163
32	PeKCS13	MdKCS22	Chr1	222578824	222581518	Chr13	18259785	18262807
33	PeKCS5	MdKCS21	Chr1	36909208	36910698	Chr13	2933003	2934493
34	PeKCS12	MdKCS21	Chr1	220335704	220337194	Chr13	2933003	2934493
35	PeKCS4	MdKCS23	Chr1	30497870	30500240	Chr15	1562062	1564014
36	PeKCS6	MdKCS23	Chr1	42004537	42005907	Chr15	1562062	1564014
37	PeKCS5	MdKCS26	Chr1	36909208	36910698	Chr16	3048357	3049847
38	PeKCS12	MdKCS26	Chr1	220335704	220337194	Chr16	3048357	3049847
39	PeKCS27	MdKCS19	Chr6	107833067	107834602	Chr10	10622891	10624868
40	PeKCS31	MdKCS20	Chr8	58887421	58888698	Chr11	10526802	10528163
41	PeKCS20	MdKCS22	Chr3	121353658	121356221	Chr13	18259785	18262807
42	PeKCS22	MdKCS24	Chr4	5557716	5565015	Chr15	8542224	8544587
43	PeKCS22	MdKCS25	Chr4	5557716	5565015	Chr15	14058402	14061325
44	PeKCS27	MdKCS23	Chr6	107833067	107834602	Chr15	1562062	1564014
45	PeKCS30	MdKCS23	Chr8	31405598	31406619	Chr15	1562062	1564014

## Sheet: Supplementary Table 8
Supplementary Table S8. The Collinearity and related information among KCS genes in P. edulis, M. domestica A. thaliana and A. hypogaea species.
Gene name	Gene ID	Chr	Start	End	Gene ID	Chr	start	end
PeKCS4	ZX.01G0024040-mRNA-1	Chr1	30497870	30500240	mRNA:MD15G1026500	Chr15	1562062	1564014	M.domestica
PeKCS5	ZX.01G0031680-mRNA-1	Chr1	36909208	36910698	mRNA:MD13G1042400	Chr13	2933003	2934493
PeKCS5	ZX.01G0031680-mRNA-1	Chr1	36909208	36910698	mRNA:MD16G1043300	Chr16	3048357	3049847
PeKCS6	ZX.01G0039870-mRNA-1	Chr1	42004537	42005907	mRNA:MD10G1075000	Chr10	10622891	10624868
PeKCS6	ZX.01G0039870-mRNA-1	Chr1	42004537	42005907	mRNA:MD15G1026500	Chr15	1562062	1564014
PeKCS8	ZX.01G0060290-mRNA-1	Chr1	58285499	58287979	mRNA:MD11G1116500	Chr11	10526802	10528163
PeKCS12	ZX.01G0112910-mRNA-1	Chr1	220335704	220337194	mRNA:MD13G1042400	Chr13	2933003	2934493
PeKCS12	ZX.01G0112910-mRNA-1	Chr1	220335704	220337194	mRNA:MD16G1043300	Chr16	3048357	3049847
PeKCS13	ZX.01G0116460-mRNA-1	Chr1	222578824	222581518	mRNA:MD13G1203100	Chr13	18259785	18262807
PeKCS2	ZX.01G0013920-mRNA-1	Chr1	21567509	21569083	mRNA:MD07G1157600	Chr07	22913225	22914856
PeKCS3	ZX.01G0021050-mRNA-1	Chr1	28056974	28058343	mRNA:MD07G1098500	Chr07	10872645	10874059
PeKCS4	ZX.01G0024040-mRNA-1	Chr1	30497870	30500240	mRNA:MD08G1031000	Chr08	2215461	2217848
PeKCS6	ZX.01G0039870-mRNA-1	Chr1	42004537	42005907	mRNA:MD05G1065300	Chr05	11977829	11979340
PeKCS7	ZX.01G0043410-mRNA-1	Chr1	43962364	43963095	mRNA:MD08G1230400	Chr08	29606348	29607697
PeKCS8	ZX.01G0060290-mRNA-1	Chr1	58285499	58287979	mRNA:MD03G1102500	Chr03	8771766	8773298
PeKCS8	ZX.01G0060290-mRNA-1	Chr1	58285499	58287979	mRNA:MD07G1187000	Chr07	26791011	26792426
PeKCS11	ZX.01G0109160-mRNA-1	Chr1	216625662	216626789	mRNA:MD01G1188700	Chr01	28705813	28707637
PeKCS15	ZX.01G0133040-mRNA-1	Chr1	259664268	259665551	mRNA:MD01G1119300	Chr01	23333010	23334419
PeKCS15	ZX.01G0133040-mRNA-1	Chr1	259664268	259665551	mRNA:MD07G1187000	Chr07	26791011	26792426
PeKCS20	ZX.03G0023630-mRNA-1	Chr3	121353658	121356221	mRNA:MD13G1203100	Chr13	18259785	18262807
PeKCS22	ZX.04G0004390-mRNA-1	Chr4	5557716	5565015	mRNA:MD15G1118900	Chr15	8542224	8544587
PeKCS22	ZX.04G0004390-mRNA-1	Chr4	5557716	5565015	mRNA:MD15G1178600	Chr15	14058402	14061325
PeKCS27	ZX.06G0023310-mRNA-1	Chr6	107833067	107834602	mRNA:MD05G1065300	Chr05	11977829	11979340
PeKCS27	ZX.06G0023310-mRNA-1	Chr6	107833067	107834602	mRNA:MD08G1031000	Chr08	2215461	2217848
PeKCS27	ZX.06G0023310-mRNA-1	Chr6	107833067	107834602	mRNA:MD10G1075000	Chr10	10622891	10624868
PeKCS27	ZX.06G0023310-mRNA-1	Chr6	107833067	107834602	mRNA:MD15G1026500	Chr15	1562062	1564014
PeKCS30	ZX.08G0007160-mRNA-1	Chr8	31405598	31406619	mRNA:MD08G1031000	Chr08	2215461	2217848
PeKCS30	ZX.08G0007160-mRNA-1	Chr8	31405598	31406619	mRNA:MD15G1026500	Chr15	1562062	1564014
PeKCS31	ZX.08G0030480-mRNA-1	Chr8	58887421	58888698	mRNA:MD01G1119300	Chr01	23333010	23334419
PeKCS31	ZX.08G0030480-mRNA-1	Chr8	58887421	58888698	mRNA:MD07G1187000	Chr07	26791011	26792426
PeKCS31	ZX.08G0030480-mRNA-1	Chr8	58887421	58888698	mRNA:MD11G1116500	Chr11	10526802	10528163
PeKCS2	ZX.01G0013920-mRNA-1	Chr1	21567509	21569083	AT1G01120.1.Araport11.447	At01	57164	59215	A. thaliana
PeKCS4	ZX.01G0024040-mRNA-1	Chr1	30497870	30500240	AT1G19440.1.Araport11.447	At01	6728747	6730931
PeKCS5	ZX.01G0031680-mRNA-1	Chr1	36909208	36910698	AT1G68530.1.Araport11.447	At01	25712414	25715024
PeKCS5	ZX.01G0031680-mRNA-1	Chr1	36909208	36910698	AT1G25450.1.Araport11.447	At01	8938387	8940613
PeKCS6	ZX.01G0039870-mRNA-1	Chr1	42004537	42005907	AT2G16280.1.Araport11.447	At02	7050799	7052951
PeKCS6	ZX.01G0039870-mRNA-1	Chr1	42004537	42005907	AT4G34510.1.Araport11.447	At04	16491692	16493762
PeKCS8	ZX.01G0060290-mRNA-1	Chr1	58285499	58287979	AT1G07720.2.Araport11.447	At01	2390531	2392628
PeKCS8	ZX.01G0060290-mRNA-1	Chr1	58285499	58287979	AT2G28630.1.Araport11.447	At02	12274468	12277245
PeKCS12	ZX.01G0112910-mRNA-1	Chr1	220335704	220337194	AT1G25450.1.Araport11.447	At01	8938387	8940613
PeKCS12	ZX.01G0112910-mRNA-1	Chr1	220335704	220337194	AT1G68530.1.Araport11.447	At01	25712414	25715024
PeKCS13	ZX.01G0116460-mRNA-1	Chr1	222578824	222581518	AT1G04220.1.Araport11.447	At01	1119699	1122786
PeKCS13	ZX.01G0116460-mRNA-1	Chr1	222578824	222581518	AT5G43760.1.Araport11.447	At05	17585523	17588733
PeKCS21	ZX.04G0004320-mRNA-1	Chr4	5525588	5532445	AT5G11340.1.Araport11.447	At05	3619152	3621511
PeKCS27	ZX.06G0023310-mRNA-1	Chr6	107833067	107834602	AT1G19440.1.Araport11.447	At01	6728747	6730931
PeKCS27	ZX.06G0023310-mRNA-1	Chr6	107833067	107834602	AT2G16280.1.Araport11.447	At02	7050799	7052951
PeKCS27	ZX.06G0023310-mRNA-1	Chr6	107833067	107834602	AT4G34510.1.Araport11.447	At04	16491692	16493762
PeKCS2	ZX.01G0013920-mRNA-1	Chr1	21567509	21569083	arahy.Tifrunner.gnm2.ann1.AYAJ7Z.1	Ah02	5242052	5246438	A. hypogaea
PeKCS2	ZX.01G0013920-mRNA-1	Chr1	21567509	21569083	arahy.Tifrunner.gnm2.ann1.06CD8W.1	Ah12	6100639	6104770
PeKCS6	ZX.01G0039870-mRNA-1	Chr1	42004537	42005907	arahy.Tifrunner.gnm2.ann1.T9PLK1.1	Ah03	4919333	4920868
PeKCS6	ZX.01G0039870-mRNA-1	Chr1	42004537	42005907	arahy.Tifrunner.gnm2.ann1.TIY3DH.1	Ah13	7393905	7395440
PeKCS8	ZX.01G0060290-mRNA-1	Chr1	58285499	58287979	arahy.Tifrunner.gnm2.ann1.DFH8S5.1	Ah03	2515244	2517492
PeKCS8	ZX.01G0060290-mRNA-1	Chr1	58285499	58287979	arahy.Tifrunner.gnm2.ann1.PB1D04.1	Ah13	4270728	4273150
PeKCS8	ZX.01G0060290-mRNA-1	Chr1	58285499	58287979	arahy.Tifrunner.gnm2.ann1.F7NA0C.1	Ah18	3642476	3643933
PeKCS13	ZX.01G0116460-mRNA-1	Chr1	222578824	222581518	arahy.Tifrunner.gnm2.ann1.1FMC3R.1	Ah09	86572931	86575647
PeKCS13	ZX.01G0116460-mRNA-1	Chr1	222578824	222581518	arahy.Tifrunner.gnm2.ann1.XI5WK7.1	Ah19	115909262	115911993
PeKCS31	ZX.08G0030480-mRNA-1	Chr8	58887421	58888698	arahy.Tifrunner.gnm2.ann1.DFH8S5.1	Ah03	2515244	2517492
PeKCS31	ZX.08G0030480-mRNA-1	Chr8	58887421	58888698	arahy.Tifrunner.gnm2.ann1.PB1D04.1	Ah13	4270728	4273150
