# Supplementary material for: Genome-Wide Identification and Expression Profiling of KCS Gene Family in Passion Fruit (Passiflora edulis) Under Fusarium kyushuense and Drought Stress Conditions
Source: Front Plant Sci. 2022 Apr 25;13:872263. doi: 10.3389/fpls.2022.872263 (PMC9081883; doi:10.3389/fpls.2022.872263)
Supplement: Supplementary file 1 [file Data_Sheet_1.ZIP › Supplementary Tables S13a and S13b.xlsx]

## Sheet: Supplementary Table 13a
Supplementary Table S13a.The GO annotation and enrichment resultsof PeKCS genes.
Class	GO_Name	GO_ID	GO_Level	P_value	EnrichmentScore	HitsGenesCountsInSelectedSet	HitsGenesCountsInBackground	AllGenesCountsInSelectedSet	AllGenesCountsInBackground	GenesOfSelectedSetInGOterm	corrected p-value(BH method)
biological_process	biological_process	GO:0008150	0	1	1	18	11484	18	11484	PeKCS3,PeKCS13,PeKCS27,PeKCS21,PeKCS29,PeKCS12,PeKCS5,PeKCS9,PeKCS2,PeKCS8,PeKCS11,PeKCS24,PeKCS22,PeKCS25,PeKCS26,PeKCS6,PeKCS20,PeKCS10,	1
biological_process	response to cold	GO:0009409	5	4.44089e-16	21.2123	13	391	18	11484	PeKCS13,PeKCS27,PeKCS21,PeKCS12,PeKCS5,PeKCS9,PeKCS2,PeKCS8,PeKCS11,PeKCS22,PeKCS6,PeKCS20,PeKCS10,	2.84217e-14
biological_process	response to temperature stimulus	GO:0009266	4	3.09752e-14	15.4451	13	537	18	11484	PeKCS13,PeKCS27,PeKCS21,PeKCS12,PeKCS5,PeKCS9,PeKCS2,PeKCS8,PeKCS11,PeKCS22,PeKCS6,PeKCS20,PeKCS10,	9.91207e-13
biological_process	response to light stimulus	GO:0009416	5	1.61815e-12	11.3461	13	731	18	11484	PeKCS13,PeKCS27,PeKCS21,PeKCS12,PeKCS5,PeKCS9,PeKCS2,PeKCS8,PeKCS11,PeKCS22,PeKCS6,PeKCS20,PeKCS10,	3.45205e-11
biological_process	response to radiation	GO:0009314	4	3.197e-12	10.7575	13	771	18	11484	PeKCS13,PeKCS27,PeKCS21,PeKCS12,PeKCS5,PeKCS9,PeKCS2,PeKCS8,PeKCS11,PeKCS22,PeKCS6,PeKCS20,PeKCS10,	5.1152e-11
biological_process	response to abiotic stimulus	GO:0009628	3	5.41441e-07	4.09783	13	2024	18	11484	PeKCS13,PeKCS27,PeKCS21,PeKCS12,PeKCS5,PeKCS9,PeKCS2,PeKCS8,PeKCS11,PeKCS22,PeKCS6,PeKCS20,PeKCS10,	6.93045e-06
biological_process	response to stress	GO:0006950	3	5.54296e-05	2.76651	13	2998	18	11484	PeKCS13,PeKCS27,PeKCS21,PeKCS12,PeKCS5,PeKCS9,PeKCS2,PeKCS8,PeKCS11,PeKCS22,PeKCS6,PeKCS20,PeKCS10,	0.000295625
biological_process	response to stimulus	GO:0050896	2	0.0321557	1.5102	13	5492	18	11484	PeKCS13,PeKCS27,PeKCS21,PeKCS12,PeKCS5,PeKCS9,PeKCS2,PeKCS8,PeKCS11,PeKCS22,PeKCS6,PeKCS20,PeKCS10,	0.0935438
biological_process	organic substance metabolic process	GO:0071704	3	0.736398	0.936358	11	7495	18	11484	PeKCS3,PeKCS13,PeKCS27,PeKCS29,PeKCS12,PeKCS5,PeKCS2,PeKCS24,PeKCS25,PeKCS26,PeKCS6,	1
biological_process	metabolic process	GO:0008152	2	0.898111	0.849226	11	8264	18	11484	PeKCS3,PeKCS13,PeKCS27,PeKCS29,PeKCS12,PeKCS5,PeKCS2,PeKCS24,PeKCS25,PeKCS26,PeKCS6,	1
biological_process	organic substance biosynthetic process	GO:1901576	4	0.0503343	1.6288	10	3917	18	11484	PeKCS13,PeKCS27,PeKCS29,PeKCS12,PeKCS5,PeKCS2,PeKCS24,PeKCS25,PeKCS26,PeKCS6,	0.140061
biological_process	biosynthetic process	GO:0009058	3	0.0627248	1.57453	10	4052	18	11484	PeKCS13,PeKCS27,PeKCS29,PeKCS12,PeKCS5,PeKCS2,PeKCS24,PeKCS25,PeKCS26,PeKCS6,	0.167266
biological_process	cellular process	GO:0009987	2	1	0.37841	6	10116	18	11484	PeKCS3,PeKCS13,PeKCS27,PeKCS12,PeKCS5,PeKCS6,	1
biological_process	flavonoid biosynthetic process	GO:0009813	5	7.53836e-06	30.381	4	84	18	11484	PeKCS29,PeKCS24,PeKCS25,PeKCS26,	8.04092e-05
biological_process	flavonoid metabolic process	GO:0009812	4	3.63733e-05	20.416	4	125	18	11484	PeKCS29,PeKCS24,PeKCS25,PeKCS26,	0.000258655
biological_process	cellular aromatic compound metabolic process	GO:0006725	4	0.926038	0.628881	4	4058	18	11484	PeKCS3,PeKCS13,PeKCS27,PeKCS6,	1
biological_process	organic cyclic compound metabolic process	GO:1901360	4	0.938613	0.609506	4	4187	18	11484	PeKCS3,PeKCS13,PeKCS27,PeKCS6,	1
biological_process	cellular metabolic process	GO:0044237	3	0.999955	0.345098	4	7395	18	11484	PeKCS3,PeKCS13,PeKCS27,PeKCS6,	1
biological_process	wax biosynthetic process	GO:0010025	6	3.32087e-05	46.6829	3	41	18	11484	PeKCS12,PeKCS5,PeKCS2,	0.000303623
biological_process	suberin biosynthetic process	GO:0010345	7	3.32087e-05	46.6829	3	41	18	11484	PeKCS13,PeKCS27,PeKCS6,	0.000303623
biological_process	wax metabolic process	GO:0010166	5	4.11374e-05	43.5	3	44	18	11484	PeKCS12,PeKCS5,PeKCS2,	0.000263279
biological_process	fatty acid derivative biosynthetic process	GO:1901570	5	4.40326e-05	42.5333	3	45	18	11484	PeKCS12,PeKCS5,PeKCS2,	0.00025619
biological_process	fatty acid derivative metabolic process	GO:1901568	4	0.000255571	23.6296	3	81	18	11484	PeKCS12,PeKCS5,PeKCS2,	0.0012582
biological_process	phenylpropanoid biosynthetic process	GO:0009699	6	0.000662279	17.0893	3	112	18	11484	PeKCS13,PeKCS27,PeKCS6,	0.00302756
biological_process	phenylpropanoid metabolic process	GO:0009698	5	0.00104429	14.6107	3	131	18	11484	PeKCS13,PeKCS27,PeKCS6,	0.00445562
biological_process	pollen tube development	GO:0048868	4	0.00217142	11.3254	3	169	18	11484	PeKCS12,PeKCS5,PeKCS11,	0.00868567
biological_process	pollination	GO:0009856	3	0.00406997	9.07109	3	211	18	11484	PeKCS12,PeKCS5,PeKCS11,	0.0153222
biological_process	multi-multicellular organism process	GO:0044706	3	0.00406997	9.07109	3	211	18	11484	PeKCS12,PeKCS5,PeKCS11,	0.0153222
biological_process	secondary metabolite biosynthetic process	GO:0044550	4	0.00518024	8.32174	3	230	18	11484	PeKCS13,PeKCS27,PeKCS6,	0.0174492
biological_process	response to wounding	GO:0009611	4	0.0124986	6.03785	3	317	18	11484	PeKCS13,PeKCS27,PeKCS6,	0.0399956
biological_process	secondary metabolic process	GO:0019748	3	0.0138138	5.81763	3	329	18	11484	PeKCS13,PeKCS27,PeKCS6,	0.0420993
biological_process	response to osmotic stress	GO:0006970	4	0.0821928	2.88253	3	664	18	11484	PeKCS13,PeKCS27,PeKCS6,	0.202321
biological_process	developmental process involved in reproduction	GO:0003006	3	0.395609	1.33194	3	1437	18	11484	PeKCS12,PeKCS5,PeKCS11,	0.767241
biological_process	obsolete multi-organism process	GO:0051704	0	0.409077	1.3047	3	1467	18	11484	PeKCS12,PeKCS5,PeKCS11,	0.770027
biological_process	reproductive process	GO:0022414	2	0.463597	1.20377	3	1590	18	11484	PeKCS12,PeKCS5,PeKCS11,	0.847721
biological_process	reproduction	GO:0000003	2	0.466656	1.1985	3	1597	18	11484	PeKCS12,PeKCS5,PeKCS11,	0.829611
biological_process	aromatic compound biosynthetic process	GO:0019438	5	0.783108	0.768058	3	2492	18	11484	PeKCS13,PeKCS27,PeKCS6,	1
biological_process	organic cyclic compound biosynthetic process	GO:1901362	5	0.809234	0.736437	3	2599	18	11484	PeKCS13,PeKCS27,PeKCS6,	1
biological_process	multicellular organismal process	GO:0032501	2	0.841562	0.696507	3	2748	18	11484	PeKCS12,PeKCS5,PeKCS11,	1
biological_process	anatomical structure development	GO:0048856	3	0.877727	0.649695	3	2946	18	11484	PeKCS12,PeKCS5,PeKCS11,	1
biological_process	developmental process	GO:0032502	2	0.906152	0.609943	3	3138	18	11484	PeKCS12,PeKCS5,PeKCS11,	1
biological_process	cellular biosynthetic process	GO:0044249	4	0.967343	0.500261	3	3826	18	11484	PeKCS13,PeKCS27,PeKCS6,	1
biological_process	unidimensional cell growth	GO:0009826	5	0.0781666	4.28188	2	298	18	11484	PeKCS12,PeKCS5,	0.200107
biological_process	developmental growth involved in morphogenesis	GO:0060560	4	0.103876	3.625	2	352	18	11484	PeKCS12,PeKCS5,	0.246225
biological_process	cellular component morphogenesis	GO:0032989	5	0.145037	2.96056	2	431	18	11484	PeKCS12,PeKCS5,	0.331513
biological_process	cell morphogenesis	GO:0000902	4	0.149392	2.90661	2	439	18	11484	PeKCS12,PeKCS5,	0.329693
biological_process	cell growth	GO:0016049	3	0.151033	2.88688	2	442	18	11484	PeKCS12,PeKCS5,	0.322204
biological_process	developmental growth	GO:0048589	3	0.183468	2.552	2	500	18	11484	PeKCS12,PeKCS5,	0.378772
biological_process	growth	GO:0040007	2	0.318781	1.74795	2	730	18	11484	PeKCS12,PeKCS5,	0.637562
biological_process	cellular developmental process	GO:0048869	3	0.472502	1.27728	2	999	18	11484	PeKCS12,PeKCS5,	0.8173
biological_process	anatomical structure morphogenesis	GO:0009653	3	0.52406	1.16317	2	1097	18	11484	PeKCS12,PeKCS5,	0.882628
biological_process	cellular component organization	GO:0016043	4	0.936618	0.494191	2	2582	18	11484	PeKCS12,PeKCS5,	1
biological_process	cellular component organization or biogenesis	GO:0071840	3	0.96091	0.443826	2	2875	18	11484	PeKCS12,PeKCS5,	1
biological_process	RNA modification	GO:0009451	8	0.544848	1.29939	1	491	18	11484	PeKCS3,	0.89411
biological_process	nucleic acid phosphodiester bond hydrolysis	GO:0090305	7	0.671387	0.927326	1	688	18	11484	PeKCS3,	1
biological_process	macromolecule modification	GO:0043412	5	0.981982	0.277996	1	2295	18	11484	PeKCS3,	1
biological_process	RNA metabolic process	GO:0016070	7	0.996172	0.209043	1	3052	18	11484	PeKCS3,	1
biological_process	nucleic acid metabolic process	GO:0090304	6	0.998072	0.189486	1	3367	18	11484	PeKCS3,	1
biological_process	nucleobase-containing compound metabolic process	GO:0006139	5	0.998981	0.174842	1	3649	18	11484	PeKCS3,	1
biological_process	heterocycle metabolic process	GO:0046483	4	0.99948	0.162093	1	3936	18	11484	PeKCS3,	1
biological_process	cellular nitrogen compound metabolic process	GO:0034641	4	0.999735	0.1514	1	4214	18	11484	PeKCS3,	1
biological_process	macromolecule metabolic process	GO:0043170	4	0.999997	0.109378	1	5833	18	11484	PeKCS3,	1
biological_process	nitrogen compound metabolic process	GO:0006807	3	0.999999	0.101657	1	6276	18	11484	PeKCS3,	1
biological_process	primary metabolic process	GO:0044238	3	1	0.0916403	1	6962	18	11484	PeKCS3,	1
molecular_function	catalytic activity	GO:0003824	2	0.00193168	1.6827	12	5903	12	9933	PeKCS3,PeKCS13,PeKCS27,PeKCS29,PeKCS12,PeKCS5,PeKCS2,PeKCS11,PeKCS24,PeKCS25,PeKCS26,PeKCS6,	0.00469123
molecular_function	molecular_function	GO:0003674	0	1	1	12	9933	12	9933	PeKCS3,PeKCS13,PeKCS27,PeKCS29,PeKCS12,PeKCS5,PeKCS2,PeKCS11,PeKCS24,PeKCS25,PeKCS26,PeKCS6,	1
molecular_function	acyltransferase activity	GO:0016746	4	4.44089e-16	42.5479	11	214	12	9933	PeKCS13,PeKCS27,PeKCS29,PeKCS12,PeKCS5,PeKCS2,PeKCS11,PeKCS24,PeKCS25,PeKCS26,PeKCS6,	3.77476e-15
molecular_function	acyltransferase activity, transferring groups other than amino-acyl groups	GO:0016747	5	4.44089e-16	46.2195	11	197	12	9933	PeKCS13,PeKCS27,PeKCS29,PeKCS12,PeKCS5,PeKCS2,PeKCS11,PeKCS24,PeKCS25,PeKCS26,PeKCS6,	3.77476e-15
molecular_function	transferase activity	GO:0016740	3	1.47241e-06	3.80177	11	2395	12	9933	PeKCS13,PeKCS27,PeKCS29,PeKCS12,PeKCS5,PeKCS2,PeKCS11,PeKCS24,PeKCS25,PeKCS26,PeKCS6,	4.17183e-06
molecular_function	fatty acid synthase activity	GO:0004312	6	3.33067e-16	251.924	7	23	12	9933	PeKCS13,PeKCS27,PeKCS12,PeKCS5,PeKCS2,PeKCS11,PeKCS6,	5.66214e-15
molecular_function	fatty acid elongase activity	GO:0009922	7	4.44089e-16	579.425	7	10	12	9933	PeKCS13,PeKCS27,PeKCS12,PeKCS5,PeKCS2,PeKCS11,PeKCS6,	3.77476e-15
molecular_function	naringenin-chalcone synthase activity	GO:0016210	6	4.26571e-11	473	4	7	12	9933	PeKCS29,PeKCS24,PeKCS25,PeKCS26,	1.45034e-10
molecular_function	endonuclease activity	GO:0004519	6	0.448974	1.72089	1	481	12	9933	PeKCS3,	0.954069
molecular_function	nuclease activity	GO:0004518	5	0.555722	1.27542	1	649	12	9933	PeKCS3,	1
molecular_function	hydrolase activity, acting on ester bonds	GO:0016788	4	0.749626	0.765018	1	1082	12	9933	PeKCS3,	1
molecular_function	RNA binding	GO:0003723	5	0.785717	0.692099	1	1196	12	9933	PeKCS3,	1
molecular_function	nucleic acid binding	GO:0003676	4	0.94841	0.380925	1	2173	12	9933	PeKCS3,	1
molecular_function	hydrolase activity	GO:0016787	3	0.956196	0.363367	1	2278	12	9933	PeKCS3,	1
molecular_function	heterocyclic compound binding	GO:1901363	3	0.972406	0.322458	1	2567	12	9933	PeKCS3,	1
molecular_function	organic cyclic compound binding	GO:0097159	3	0.972941	0.320958	1	2579	12	9933	PeKCS3,	1
molecular_function	binding	GO:0005488	2	0.999346	0.182364	1	4539	12	9933	PeKCS3,	1
cellular_component	intracellular membrane-bounded organelle	GO:0043231	5	0.0318297	1.41139	10	8131	10	11476	PeKCS3,PeKCS1,PeKCS27,PeKCS12,PeKCS5,PeKCS28,PeKCS2,PeKCS8,PeKCS11,PeKCS6,	0.246681
cellular_component	membrane-bounded organelle	GO:0043227	4	0.0335957	1.40379	10	8175	10	11476	PeKCS3,PeKCS1,PeKCS27,PeKCS12,PeKCS5,PeKCS28,PeKCS2,PeKCS8,PeKCS11,PeKCS6,	0.208294
cellular_component	intracellular organelle	GO:0043229	4	0.0450901	1.36311	10	8419	10	11476	PeKCS3,PeKCS1,PeKCS27,PeKCS12,PeKCS5,PeKCS28,PeKCS2,PeKCS8,PeKCS11,PeKCS6,	0.232965
cellular_component	organelle	GO:0043226	3	0.0469455	1.35762	10	8453	10	11476	PeKCS3,PeKCS1,PeKCS27,PeKCS12,PeKCS5,PeKCS28,PeKCS2,PeKCS8,PeKCS11,PeKCS6,	0.207901
cellular_component	obsolete intracellular part	GO:0044424	0	0.160313	1.2008	10	9557	10	11476	PeKCS3,PeKCS1,PeKCS27,PeKCS12,PeKCS5,PeKCS28,PeKCS2,PeKCS8,PeKCS11,PeKCS6,	0.451791
cellular_component	intracellular anatomical structure	GO:0005622	3	0.166805	1.19604	10	9595	10	11476	PeKCS3,PeKCS1,PeKCS27,PeKCS12,PeKCS5,PeKCS28,PeKCS2,PeKCS8,PeKCS11,PeKCS6,	0.430914
cellular_component	obsolete cell part	GO:0044464	0	0.752907	1.02878	10	11155	10	11476	PeKCS3,PeKCS1,PeKCS27,PeKCS12,PeKCS5,PeKCS28,PeKCS2,PeKCS8,PeKCS11,PeKCS6,	0.972505
cellular_component	obsolete cell	GO:0005623	0	0.752907	1.02878	10	11155	10	11476	PeKCS3,PeKCS1,PeKCS27,PeKCS12,PeKCS5,PeKCS28,PeKCS2,PeKCS8,PeKCS11,PeKCS6,	0.972505
cellular_component	cellular anatomical entity	GO:0110165	2	0.993048	1.0007	10	11468	10	11476	PeKCS3,PeKCS1,PeKCS27,PeKCS12,PeKCS5,PeKCS28,PeKCS2,PeKCS8,PeKCS11,PeKCS6,	1
cellular_component	cellular_component	GO:0005575	0	1	1	10	11476	10	11476	PeKCS3,PeKCS1,PeKCS27,PeKCS12,PeKCS5,PeKCS28,PeKCS2,PeKCS8,PeKCS11,PeKCS6,	1
cellular_component	obsolete cytoplasmic part	GO:0044444	0	0.01832	1.68517	9	6129	10	11476	PeKCS1,PeKCS27,PeKCS12,PeKCS5,PeKCS28,PeKCS2,PeKCS8,PeKCS11,PeKCS6,	0.189307
cellular_component	cytoplasm	GO:0005737	3	0.0618579	1.44514	9	7147	10	11476	PeKCS1,PeKCS27,PeKCS12,PeKCS5,PeKCS28,PeKCS2,PeKCS8,PeKCS11,PeKCS6,	0.239699
cellular_component	endoplasmic reticulum	GO:0005783	6	1.95523e-06	8.76987	7	916	10	11476	PeKCS27,PeKCS12,PeKCS5,PeKCS2,PeKCS8,PeKCS11,PeKCS6,	6.06121e-05
cellular_component	endomembrane system	GO:0012505	3	0.000207754	4.36113	7	1842	10	11476	PeKCS27,PeKCS12,PeKCS5,PeKCS2,PeKCS8,PeKCS11,PeKCS6,	0.00322019
cellular_component	membrane	GO:0016020	3	0.62857	0.98931	4	4640	10	11476	PeKCS12,PeKCS5,PeKCS2,PeKCS11,	0.927889
cellular_component	chloroplast stroma	GO:0009570	4	0.103012	3.60314	2	637	10	11476	PeKCS1,PeKCS28,	0.354819
cellular_component	plastid stroma	GO:0009532	3	0.10467	3.56952	2	643	10	11476	PeKCS1,PeKCS28,	0.324478
cellular_component	obsolete chloroplast part	GO:0044434	0	0.233123	2.17348	2	1056	10	11476	PeKCS1,PeKCS28,	0.481787
cellular_component	obsolete plastid part	GO:0044435	0	0.239135	2.13706	2	1074	10	11476	PeKCS1,PeKCS28,	0.463325
cellular_component	chloroplast	GO:0009507	7	0.484793	1.26597	2	1813	10	11476	PeKCS1,PeKCS28,	0.790977
cellular_component	plastid	GO:0009536	6	0.509867	1.21183	2	1894	10	11476	PeKCS1,PeKCS28,	0.790293
cellular_component	obsolete intracellular organelle part	GO:0044446	0	0.929897	0.544919	2	4212	10	11476	PeKCS1,PeKCS28,	1
cellular_component	obsolete organelle part	GO:0044422	0	0.93144	0.542216	2	4233	10	11476	PeKCS1,PeKCS28,	0.995677
cellular_component	cytosolic ribosome	GO:0022626	7	0.184068	4.96797	1	231	10	11476	PeKCS2,	0.43893
cellular_component	obsolete cytosolic part	GO:0044445	0	0.211939	4.25037	1	270	10	11476	PeKCS2,	0.469294
cellular_component	ribosome	GO:0005840	6	0.239633	3.70194	1	310	10	11476	PeKCS2,	0.436977
cellular_component	ribonucleoprotein complex	GO:1990904	3	0.46124	1.66802	1	688	10	11476	PeKCS2,	0.794358
cellular_component	non-membrane-bounded organelle	GO:0043228	4	0.730315	0.814478	1	1409	10	11476	PeKCS2,	1
cellular_component	intracellular non-membrane-bounded organelle	GO:0043232	5	0.730315	0.814478	1	1409	10	11476	PeKCS2,	1
cellular_component	cytosol	GO:0005829	3	0.84514	0.58791	1	1952	10	11476	PeKCS2,	1
cellular_component	protein-containing complex	GO:0032991	2	0.869285	0.543371	1	2112	10	11476	PeKCS2,	0.998068

## Sheet: Supplementary Table 13b
Supplementary Table S13b. The highly enriched GO terms of PeKCS target genes.
GO_term	GO_Name	GO_ID	GO_Level	P_value	EnrichmentScore	HitsGenesCountsInSelectedSet	HitsGenesCountsInBackground	AllGenesCountsInSelectedSet	AllGenesCountsInBackground	Genes Of Selected Set In GO term	corrected p-value(BH method)
Biological process	response to cold	GO:0009409	5	4.44089e-16	21.2123	13	391	18	11484	PeKCS13,PeKCS27,PeKCS21,PeKCS12,PeKCS5,PeKCS9,PeKCS2,PeKCS8,PeKCS11,PeKCS22,PeKCS6,PeKCS20,PeKCS10,	2.84217e-14
Biological process	response to temperature stimulus	GO:0009266	4	3.09752e-14	15.4451	13	537	18	11484	PeKCS13,PeKCS27,PeKCS21,PeKCS12,PeKCS5,PeKCS9,PeKCS2,PeKCS8,PeKCS11,PeKCS22,PeKCS6,PeKCS20,PeKCS10,	9.91207e-13
Biological process	response to light stimulus	GO:0009416	5	1.61815e-12	11.3461	13	731	18	11484	PeKCS13,PeKCS27,PeKCS21,PeKCS12,PeKCS5,PeKCS9,PeKCS2,PeKCS8,PeKCS11,PeKCS22,PeKCS6,PeKCS20,PeKCS10,	3.45205e-11
Biological process	response to radiation	GO:0009314	4	3.197e-12	10.7575	13	771	18	11484	PeKCS13,PeKCS27,PeKCS21,PeKCS12,PeKCS5,PeKCS9,PeKCS2,PeKCS8,PeKCS11,PeKCS22,PeKCS6,PeKCS20,PeKCS10,	5.1152e-11
Biological process	response to abiotic stimulus	GO:0009628	3	5.41441e-07	4.09783	13	2024	18	11484	PeKCS13,PeKCS27,PeKCS21,PeKCS12,PeKCS5,PeKCS9,PeKCS2,PeKCS8,PeKCS11,PeKCS22,PeKCS6,PeKCS20,PeKCS10,	6.93045e-06
Biological process	response to stress	GO:0006950	3	5.54296e-05	2.76651	13	2998	18	11484	PeKCS13,PeKCS27,PeKCS21,PeKCS12,PeKCS5,PeKCS9,PeKCS2,PeKCS8,PeKCS11,PeKCS22,PeKCS6,PeKCS20,PeKCS10,	0.000295625
Biological process	response to stimulus	GO:0050896	2	0.0321557	1.5102	13	5492	18	11484	PeKCS13,PeKCS27,PeKCS21,PeKCS12,PeKCS5,PeKCS9,PeKCS2,PeKCS8,PeKCS11,PeKCS22,PeKCS6,PeKCS20,PeKCS10,	0.0935438
Molecular function	catalytic activity	GO:0003824	2	0.00193168	1.6827	12	5903	12	9933	PeKCS3,PeKCS13,PeKCS27,PeKCS29,PeKCS12,PeKCS5,PeKCS2,PeKCS11,PeKCS24,PeKCS25,PeKCS26,PeKCS6,	0.00469123
Molecular function	acyltransferase activity	GO:0016746	4	4.44089e-16	42.5479	11	214	12	9933	PeKCS13,PeKCS27,PeKCS29,PeKCS12,PeKCS5,PeKCS2,PeKCS11,PeKCS24,PeKCS25,PeKCS26,PeKCS6,	3.77476e-15
Molecular function	acyltransferase activity, transferring groups other than amino-acyl groups	GO:0016747	5	4.44089e-16	46.2195	11	197	12	9933	PeKCS13,PeKCS27,PeKCS29,PeKCS12,PeKCS5,PeKCS2,PeKCS11,PeKCS24,PeKCS25,PeKCS26,PeKCS6,	3.77476e-15
Molecular function	transferase activity	GO:0016740	3	1.47241e-06	3.80177	11	2395	12	9933	PeKCS13,PeKCS27,PeKCS29,PeKCS12,PeKCS5,PeKCS2,PeKCS11,PeKCS24,PeKCS25,PeKCS26,PeKCS6,	4.17183e-06
Cellular component	intracellular membrane-bounded organelle	GO:0043231	5	0.0318297	1.41139	10	8131	10	11476	PeKCS3,PeKCS1,PeKCS27,PeKCS12,PeKCS5,PeKCS28,PeKCS2,PeKCS8,PeKCS11,PeKCS6,	0.246681
Cellular component	membrane-bounded organelle	GO:0043227	4	0.0335957	1.40379	10	8175	10	11476	PeKCS3,PeKCS1,PeKCS27,PeKCS12,PeKCS5,PeKCS28,PeKCS2,PeKCS8,PeKCS11,PeKCS6,	0.208294
Cellular component	intracellular organelle	GO:0043229	4	0.0450901	1.36311	10	8419	10	11476	PeKCS3,PeKCS1,PeKCS27,PeKCS12,PeKCS5,PeKCS28,PeKCS2,PeKCS8,PeKCS11,PeKCS6,	0.232965
Cellular component	organelle	GO:0043226	3	0.0469455	1.35762	10	8453	10	11476	PeKCS3,PeKCS1,PeKCS27,PeKCS12,PeKCS5,PeKCS28,PeKCS2,PeKCS8,PeKCS11,PeKCS6,	0.207901
Cellular component	obsolete cytoplasmic part	GO:0044444	0	0.01832	1.68517	9	6129	10	11476	PeKCS1,PeKCS27,PeKCS12,PeKCS5,PeKCS28,PeKCS2,PeKCS8,PeKCS11,PeKCS6,	0.189307
Molecular function	fatty acid synthase activity	GO:0004312	6	3.33067e-16	251.924	7	23	12	9933	PeKCS13,PeKCS27,PeKCS12,PeKCS5,PeKCS2,PeKCS11,PeKCS6,	5.66214e-15
Molecular function	fatty acid elongase activity	GO:0009922	7	4.44089e-16	579.425	7	10	12	9933	PeKCS13,PeKCS27,PeKCS12,PeKCS5,PeKCS2,PeKCS11,PeKCS6,	3.77476e-15
Cellular component	endoplasmic reticulum	GO:0005783	6	1.95523e-06	8.76987	7	916	10	11476	PeKCS27,PeKCS12,PeKCS5,PeKCS2,PeKCS8,PeKCS11,PeKCS6,	6.06121e-05
Cellular component	endomembrane system	GO:0012505	3	0.000207754	4.36113	7	1842	10	11476	PeKCS27,PeKCS12,PeKCS5,PeKCS2,PeKCS8,PeKCS11,PeKCS6,	0.00322019
