# Supplementary material for: Genome-Wide Identification and Expression Profiling of KCS Gene Family in Passion Fruit (Passiflora edulis) Under Fusarium kyushuense and Drought Stress Conditions
Source: Front Plant Sci. 2022 Apr 25;13:872263. doi: 10.3389/fpls.2022.872263 (PMC9081883; doi:10.3389/fpls.2022.872263)
Supplement: Supplementary file 1 [file Data_Sheet_1.ZIP › Supplementary Table S2.xlsx]

## Sheet: Supplementary Table 2
Supplementary Table S2. The Protein sequences of all the KCS genes from Passiflora edulis, Arabidopsis thaliana, Arachis hypogaea, and Malus domestica used in this study.
Gene Locus ID	Gene Name	Protein Seq
ZX.01G0003560	PeKCS1	MDESVYQLVLMANASSFFNPSVPRLSGRIRPLTGMIGSGFRSNGVMFKRVVCSSSVEGAADKVSSSKPRIPRLVSKGCKLVGCGSAIPNLQISNDDLAKIVDTNDEWISVRTGIRNRRILTGNDNLISLSVEAARKALQMAEVDPDDVDLVLMCTSTPEDLFGSAPQMDHIEAILLLLPLIWIYKYALEADKIQKALGCKTHPLAYDITAACSGFLLGLVSAACHIRGGGFKNVLVIGADALSRFVNWTDRGTCILFGDAAGAVLVQACDSEEDGLFSFDLHSDGDGQRHLNVPLEKNEVDHALGPNGSVMAFPPRHASYSSINMNGKEVFRFAVRCVPQTIESALEKAGLTGSNIDWLLLHQANQRIIDAVATRLELPPERVISNLANYGNTSAASIP…
ZX.01G0013920	PeKCS2	MDKERLTAEMAFKDSSSAVIKIRRRLPDFLQSVKLKYVKLGYGYSCNPASIFMFLVVLPLFVGTLLQLRGPALEWVLGLWTNRCLQLRDMDVATRLAGSAVFVFLLALYWAKRSRPIYLVDFACHKPEDDRKMPVEAFLKMTEESGAFEEETLQFQRRISNRAGLGDETYLSPGITARPPNLCMQEARSEAEMVMFGALDELFSKTGVHPKDIDILVVNCSLFNPTPSLSSMIVNHYKLRTDIKSYNLGGMGCSAGLISVDLAKHLLKANPNSYAVVVSTENITLNWYFGNDRSMLLCNCIFRMGGAAVLLSNKARDRSRSKYQLVHTVRTHKGADDKNYNCVYQREDDKGIIGVSLARELMAVAGDALKTNITTLGPLVLPLSEQLMFFLTLVRRKIL…
ZX.01G0021050	PeKCS3	MSNSQNNGSANNGAAKHYPALNNMRAPTPGKATVLSVGKAFPSQLIPQECLVEGYIRDTKCQDASIKEKLERLCKTTTVKTRYTVMSKEILDKYPELATEGSPTIKQRLEIANPAVVEMATKASLACIKEWGRPAEDITHIVYVSSSEIRLPGGDLYLANQLGLKNDISRVVLYFLGCYGGVTGLRVAKDIAENNPGSRVLLTTSETTILGFRPPNKARPYDLVGAALFGDGAAAVIIGANPEKGRECPFMELNYAVQQFLPGTECVIDGRLSEEGINFKLGRDLPQKIEDNIEEFCKKLMARSGLTEFNDLFWAVHPGGPAILNRLETTLKLKNEKLDCSRRALMDYGNVSSNTVFYVMEYMREELKRGGGEEWGLALAFGPGITFEGILLRSL*
ZX.01G0024040	PeKCS4	MDGPRGEIRIHHTRRLPDFLQSVNLKYVKLGYHYLISNLLTLFLIPLIIITSVHVAQTNPDDLQHLWLHLQYNLASIVVCSAFLVSGLTVYIITRPRPVYLVDYACYRPPEHLKAPFHRFMNHSRETGDFDESSLEFQRKILERSGLGDDTYVPEAMHYIPPRPSMAAARREAEDVMFGSLDVLFRNTNVSPKDIGVLVVNCSLFNPTPSLSAMIVNRYKLRGNIRSFNLGGMGCSAGVIAVDLAKDMLLVHRNTYAVVVSTENITQNWYFGNKKSMLIPNCLFRVGGAAVLLSNKPADRRRAKYKLVHVVRTHRGADDNAFRCVYQEQDDNGKIGVSLSKDLMAIAGGALKTNITTLGPLVLPISEQLLFFATLVVKKLFNKKVAPYIPDFKLAFEHF…
ZX.01G0031680	PeKCS5	MPPILPDFSNSVKLKYVKLGYQYLVNHFLYLLLIPVMVGILIEVLRLGPAEILSLWRSLHFDLVQILCSSFLVIFIATVYFMSKPRTVYLVDYACYKPPVTCRVPFSTFMEHSRLILKDKPKSVEFQMRILERSGLGEETCLPPAIHYIPPKPTMDAARGEAELVIFSAMDSLFKKTGLKPKDIDILIVNCSLFSPTPSLSAMVINKYKLRSNIKSFNLSGMGCSAGLISIDLARDLLQVHPNSNAVVVSTEIITPNYYQGNERAMLLPNCLFRMGGAAILLSNRRSHRSRAKYRLVHVVRTHKGADDKAYRCVYEQEDKEGKVGINLSKDLMAIAGEALKSNITTIGPLVLPASEQLLFLMTLIGRKIFSPKWKPYIPDFKQAFEHFCIHAGGRAVID…
ZX.01G0039870	PeKCS6	MAVIIFEASQLNPDDIRHLWFHLQYNLVSVVVCSVFLVFGATFYLMTRPRSVYLVDYACYKAPDKLQVKFQQFMEHSRLTGDFDESSLEFQRKILERSGLGEETYVPEAMHHIPPRPSMAAAREEAEQVMFGALDILFANTGVKPKDIGILVVNCSLFNPTPSLSAMIVNKYKLRGNIKSFNLGGMGCSAGVIAVDLARDMLQVHRNTCAVVVSTENITQNWYFGNKKSMLIPNCLFRVGGAAVLLSNKSKDRKKAKYKLLHVVRTHKGADDKAFRCVYQEQDDAGKTGVSLSKDLMAIAGGALKTNITTLGPLVLPISEQLLFFATLVAKKLLNEKIKPYIPDFKLAFDHFCIHAGGRAVIDELEKNLQLLPEHVEASRMTLHRFGNTSSSSIWYELS…
ZX.01G0043410	PeKCS7	MSPSGYEGKVKSMLVANTIFRMGGAAILLSNKKQHKLKARYKLQHLVRTHMGSDDESFCSVFQQADECGFALLQVAGNALRTNISELGPLVLPYSEQIQYGLSKAFQHFCIHAGGRAVIDAVENNLKLQREDGEASRMTLHRFGNTSSSSVWYELCYLEAKGKVKKVWLSVPDRHPEERNAWSGTVHSYPVQTQSAP*
ZX.01G0060290	PeKCS8	MQMGLKQFHMSNSQMTSGFSYKCPLIDDFPSILKTQTNTELKFSLSFFLFLFFLSSFFLTFISFFLPSFLPLRMDAAMVLYAFLIFCPLYMLWRWVDGKRSQECYILDYECYKPTDDRKLDTEFCGEIIKRNTHLGLNEYKFLLKAIVSSGIGEETYAPRIMFEGREQNPTLDDGICEMDEFIHDSIAKLLVRSGVSPQDIDVLVINVSMLSSVPSLSARIINHYKMRHDIKVYNLTGMGCSASLISINIVQNIFKSCKDVYALVVTSESLSPNWYAGNDRSMILANCLFRSGGCAMLMSNKKGTKDRAMFKLKCLVRTHHGARDESYDCCIQREDEQGRMGFHLGKTLPKAATRALVDNLREIAPKILPATELLRYLIVTTIWKWRSSHRSNKGGTAK…
ZX.01G0068830	PeKCS9	MADEKKQNLKMEPGMSFQAQPDKQTKSPQPLLPVNLKYVKLGYHYLVSNALYLILLPLICASFSHLSRLTAENHAVLWNHLGSNLVATVLCLLAAVFTLTLFFMSRPRKVYLVDFACFKPDPSYKCTIERGMQVAAMSGSFTEESLAFQKKIMERAGYSQMTYGPRGITRVPMDQSMAEALKETDMVIFGAIDELLAKTGVAPRDIGILVVNSSLFNPTPSLSARIVNHYKLRGNILSYNLGGMGCSAGLLSVDLAKDLLQVHRYSYALVVSTENMTRNAYRGNNKPMLVANCLFRMGAAAVLLSNKPFDRYRSKYQLSHVVRTHLGADDKSFNSVLQQEDEDQNIGVSLSKDLMVVAGEALKTNISTLGPLVLPFSEQLLFLASLVAKKVFKMKIKPY…
ZX.01G0104390	PeKCS10	MADEEQRNEQGEAKFSIQAQPEIKTMPTHLVSSVKLKYVKLGYHYLVSNAMCLVLLPLLGMNVSHLSTLVSEHGAELWSLLEFDLATSVLCLAAVVFTFTLYFLTRPRKVYLLDFACYKPDPSYQCTIELGLQVAAMTGSFTEESLAFKKKIMERSGYGQMTYVPGGIKRVPMDNSTAEALKETDMVIFGAIDELLAKTGVMPRDIGILVVNSSLFNPTPSLSARIVNHYKLRGNNLSYSLGGMGCSAGLLSIDLAKDLLQVHRYSYALVVSTENLTRNAYHGNNKPMLVSNCLFRMGAAAVLLSNRSYDRHRSKYQLSHIVRTHMGADDKSFNSVLQKEDEDKNIGVSLSKELMIVAGEALKTNISTLGPLVLPFSEQLLFLASLVGKKIFKMKMRQY…
ZX.01G0109160	PeKCS11	MAKILNSSGLGEDTYLPPTLHEIPPNTDQHECIKEVQMALFPIVDDLLSKTKVSPQDIDILVVNCSGFCPSPSLSSIVVNRFSMRADIKSYSLSGMGCSAGAIAIDLAHNLLKIHKNSCALILSTEILSTGWYPGRDKSKLFINCLFRMGAAAVLLSNKKQAKKSAKYKLSLSVRTQRAVDDRAYYTAFREEDSNGKVGVTVSRDMVHGLGETARSNVIALASQIFPPLEKLRHGLSILRKRFIDNSSEVYVPNFKSVIQHFCLPTSGMPLIKEIGKELKLGEEDVEPALMTFHRFGNQSSSSLWYELAYMEAKERVKEGDRVWLFGVGSGGKSCSLVWECLRPVVGEHKKGPWADCIHHYPTTAAYQSPSLNKF*
ZX.01G0112910	PeKCS12	MPPVLPDFSNSVKLKYVKLGYQYLVNHIRYLLLVPVMVGIVIEVIRFGPDEILTIWRSLHFDIVQILCSSFLAIFIATVYFMSKPTTIYLVDYACYKPPVTCRVPFSTFMEHSRLNLKDEPKSVEFQMRILERSGLGEETCLPPAIHYIPPKSNMDAARGEAELVIFSAMDSLFKKTELKPKDIDILIVNCSLFSPTPSLSAMVINKYRLRSNIKSFNLSGMGCSAGVISIDMARDLLQLYPNSNAVVVSTEIITPNYYQGKERAMLLPNCLFRMGGAAILLSNRRSYRSQAKYQLVHVVRTHKGADDKAYRCVFEEEDKEGKVGINLSRDLMAIAGEALKSNITTIGPLVLPASEQLLFLLTLIGRKIFNPKWKPYIPDFKQAFEHFCIHAGGRAVID…
ZX.01G0116460	PeKCS13	MAEINDIKNLKPESVSVQSQPERRQNKLPNFLLSVRLKYVKLGYHYVISNAMYLLLIPLLCIASAHLSTVTIQDFFQLWNHFQFNLFTVTVCSSLIIFLGTVYFTSRPRKIYLVDFACYKPEPDRICTRETFMDRSTQAGCFDEENLAFQKKIIERSGLGQKTYLPEAVTRVPPNPCMAEARKEAETVMFNAIDQLLDKTGVKAKDIGIVIVNCSLFNPTPSLSAMVVNHYKLRGNILSYNLGGMGCSAGLISIDLAKQLLQVQPNSYALVVSTENITQNWYWGNDRSMLVSNCLFRMGGAAILLSNRSSDRRRSKYQLIHTVRTHKGADDKCYSCVYQREDSNKKIGVSLSKDLMAVAGEALKTNITTLGPLVLPMSEQLLFFMTLVARKVFKMKITP…
ZX.01G0132900	PeKCS14	MLHYECYKASEDRKLDTASCGKVVMRNKNIGLQEYRFLLKTIVSSGIGEETYGPKNVMEGREESPTLQDAYSEMDDIIFCTLDKLFARTGISPSQIDILVVNVSLFSPAPSLTARVVNRYKMREDIKTFNLSGMGCSASLVAIDLVQHLFKSYRNALAIVVSTESIGPNWYCGKEKSMMLSNCLFRSGGCSMLFTNKRALKRRAILKLNHLVRTHLGANDEAYGCCIQLEDDLGYSGFLLTKYLTKAAAKAFIMNLKVLVPKVLPLWALLHYIFVSRPRNKTKTHSLEKVGAGLNLKAGVEHFCIHPGGRAVIDEVGKSLGLTDYDLEPARMALHRWGNTSAAGFWYVLGYMEAKKRLKQGDRILMISFGAGFKCNNCVWEVMQDLDDLNVWKDCIDRY…
ZX.01G0133040	PeKCS15	MLHYECYKASEDRKLDTASCGKVVMRNKNIGLQEYRFLLKTIVSSGIGEETYGPKNVMEGREESPTLQDAYSEMDDIIFCTLDKLFARTGISPSQIDILVVNVSLFSPAPSLTARVVNRYKMREDIKTFNLSGMGCSASLVAIDLVQHLFKSYRNALAIVVSTESIGPNWYCGKEKSMMLSNCLFRSGGCSMLFTNKRALKRRAILKLNHLVRTHLGANDEAYGCCIQLEDDLGYSGFLLTKYLTKAAAKAFIMNLKVLVPKVLPLWALLHYIFVSRPRNKTKTHSLEQVGAGLNLKAGVEHFCIHPGGRAVIDEVGKSLGLTDYDLEPARMALHRFGNTSAGGFWYVLGYMEAKKRLKQGDRILMISFGAGFKCNNCVWEVMQDLDDLNVWKDCIDRY…
ZX.02G0008560	PeKCS16	MGNNIEEIREAQKAHGPATVLAIGTASPPNCMLQADYPDYYFRVTKSEHMSQLKDKFKRICEKSMIKKRYLVLTEKILKENPNMAAFMAPSLDARRDIIVKEVPKLGKEAATKAIEEWGQPKSKITHLVFCSTSGMDLPGHDYQLINLLGLNPSVKRVMLYQQGCFAGGTVLRIAKDLAENNKGARVLVVCSETTVVTFRGPSDTHMDSLVGQSLFGDGAAAVIVGADPDTCIERPLFQLVSVAETILSDSDDSIGGQLTEAGLTFILSKKVAGLISNNIEKLLLEAFAPLGIDDWNSIFWIAHPGGPAILDQIETKLGLKGEKLRASRHVLSEYGNMSSCCVFFIMDEMRKRSTKISMATTGEGFEWGALFGFGPGLTVETVVLRSVALDTET*
ZX.02G0008600	PeKCS17	MGNNIEEIREAQKAHGPATVLAIGTASPPNCMLQADYPDYYFRVTKSEHMSQLKDKFKRICEKSMIKKRYLVLTEEILKENPNMAAFMAPSLDARRDIIVKVVPKLGKEAATKAIEEWGQPKSKITHLVFCSTSGMDLPGHDYQLINLLGLNPSVKRVMLYQQGCFAGGTVLRIAKDLAENNKGARVLVVCSETTVVTFRGPSDTHMDSLVGQSLFGDGAAAVIVGADPDTCIERPLFQLVSVAETILSDSDDSIGGQLTEAGLTFILSKKVAGLISNNIEKLLLEAFAPLGIDDWNSIFWIAHPGGPAILDQIETKLGLKGEKLRASRHVLSEYGNMSSCCVFFIMDEMRKRSTKISMATTGEGFEWGALFGFGPGLTVETVVLRSVALDTET*
ZX.02G0008660	PeKCS18	MGNNIEEIREAQKAHGPATVLAIGTASPPNCMLQADYPDYYFRVTKSEHMSQLKDKFKRICEKSMIKKRYLVLTEKILKENPNMAAFMAPSLDARRDIIVKEVPKLGKEAATKAIEEWGQPKSKITHLVFCSTSGMDLPGHDYQLINLLGLNPSVKRVMLYQQGCFAGGTVLRIAKDLAENNKGARVLVVCSETTVVTFRGPSDTHMDSLVGQSLFGDGAAAVIVGADPDTCIERPLFQLVNNPSDSDDSIGGQLTEAGLTFILSKKVAGLISNNIEKLLLEAFAPLGIDDWNSIFWIAHPGGPAILDQIETKLGLKGEKLRASRHVLSEYGNMSSCCVFFIMDEMRKRSTKISMATTGEGFEWVPCLGLDLA*
ZX.03G0023030	PeKCS19	MGNNIEEIREAQKAHGPATVLAIGTASPPNCMLQADYPDYYFRVTKSEHMSQLKDKFKRICEKSMIKKRYLVLTEKILKENPNMAAFMAPSLDARRDIIVKEVPKLGKEAATKAIEEWGQPKSKITHLVFCSTSGMDLPGHDYQLINLLGLNPSVKRVMLYQQGCFAGGTVLRIAKDLAENNKGARVLVVCSETTVVTFRGPSDTHMDSLVGQSLFGDGATAVIVGADPDTCIERPLFQLVSAAETILSDSDDSIGGQLTEAGLTFILSKKVAGLISNNIEKLLLEAFAPLGIDDWNSIFWIAHPGGPAILDQIETKLGLKGEKLRASRHVLSEYGNMSSCCVFFIMDEMRKRSTKISMATTGEGFEWGALFGFGPGLTVETVVLRSVALDTET*
ZX.03G0023630	PeKCS20	MLGFPCFCCYSYVMSRPRQVYLVDFACFKPEPALKCTRESFMQYSKASGCFTEESLAFQQKIMEKSGYGSMTYAPKSLLRVPRDQSMAAATEETDMVMFGAIDELLAKTRVKPRDIGILVVNSSLFNPTPSLSARIVNHYKLRGNILSFNLGGMGCSAGLISIDLAKDLLQVHPNSYALVVSTENLTRNWYFGNERSMLVTNCLFRVGAAAVLLSNKFSDRRLSKYRLIHTVRTHKGADDKCFNCILQEEDKDQKVGVSLSKDLMAVAGEALKTNITTLGPLVFKMKIKPYIPDFKLAFEHFCIHAGGRGVLDELEKNLQLTEWHMEPSRMSLYRFGNTSSSSVWYELAYSEAKGRIRKGDRIWQIGFGSGFKCNSAVWHAMKTIKPALEKNPWLDEID…
ZX.04G0004320	PeKCS21	MGAGREVSISLDGVRDKNVMQLKKLNVALFPVRYNDKYYADALASGEYTKLAYYSDICVGSIACRLEKKESGAVRVYIMTLGVLAPYRGLGIGTRLLNHVLELCSKQIISEIYLHGCRIAKSVPTICINKESNEKDASWNPDQYACEVVNETMAESNPNIPLIQPSSSRNLPDFKQSVKLKYVKLGYHYLITHGMYLFLSPLIVIIAAQISTFSLQDLHDLWDHLRFNLISVILCSTLLVFLSTLYFLTRPRPVYLVNFSCYKPDDSRKCTRQIFMERSQLTGTFTEQSLEFQRKILERSGLGESTYLPEAVLRVPPNPCMAEARKEAETVMFGAIDQLFEKTSLKPKDIGILIVNCSLFNPTPSLSAMIINHYKLRGNIISFNLGGMGCSAGLISIDL…
ZX.04G0004390	PeKCS22	MAAASTPTRQKREEQNLQFVRSSLPSLPPSGDCVHKCSVENRLTVPFSSLFSATSNLEKEMGAGREVSISLDGVRDKNVMQLKKLNVALFPVRYNDKYYADALASGEYTKLAYYSDICVGSIACRLEKKESGAVRVYIMTLGVLAPYRGLGIGTRLLNHVLELCSKQIISEIYLHGCRIAKSVPTICISKESNEKDASWNPDQYACEVVNETMAESNPNIPLIQPSSSRNLPDFKQSVKLKYVKLGYHYLITHGMYLFLSPLIVIIAAQISTFSLQDLHDLWDHLRFNLISVILCSTLLVFLSTLYFLTRPRPVYLVNFSCYKPDDSRKCTRQIFMERSQLTGTFTEQSLEFQRKILERSGLGESTYLPEAVLRVPPNPCMAEARKEAETVMFGAIDQL…
ZX.04G0006280	PeKCS23	MEREQELLSTEIVNRGIADSGPYAGSLSFSVRVRRGLPDFLSSVNLKYVKLGYSYLLSPSFYFLVAPVLSIIFSAQVGKLVQQGFYLNFDLMDALLIVGFLVLILYIYLDISPQSTYLVDFACYCPPDELKISKEEFVELARKSGNFSDEAIQFQRRALKNSGIGEETYMPRIVFRPGHKITVNDGREEAAMVMFGAIDDLLAAKHIRLKDIKILVVNCGVLNTTPSLASMVINHYKLGHSIHSFNLGGMGCAAGVIAVDLAKDLLNAYPGSYALVVSTEVVSCTWYSGNDPDMLLPNCFFRMGAAAMLLSSCRLDRWRSKYELKQLIRTHKGVDSESFRSIHLKEDAEGRGGLSVSKNVIEVGGRALKANITTLGPLVLPVSEQVHFITNWLFKFFKE…
ZX.04G0021370	PeKCS24	MVTVNEVLMAQRAEGVATVLAIGTATPPNCVDQSKFPDFYFRITKSEHKIELKRKLKRICDKSMIKKRYMYLTEEILKENPDFCEYMAPSLDARQDILVVDVPKLGKAAAVEAIKEWEQSKNKITHLIFCATTGADLPGADYHLAKLMDLSPSVKRFMIYQHGCFAGGTVLRLAKDIAENNRGARVLVVCSELTLNTFRGPNENHPDNLVSQAIFGDGASAIIVGSDPIPDVEKPLFEIVSTAQTFIPDTSEVLRGQVRKAGILVHLHKDIPRLISMNIEKSLTEAFQPLGISDWDSLFWIVHPGGPAILDQMQVKLRLKPDKLRAARQVLSDYGNLASASVFFVMDEMRKKSNENGLESTGEGLDWGVLIGFGPGLTIETVVLHSKPIHSITA*
ZX.04G0021390	PeKCS25	MVTVNEVLKAQRAEGVATVLAIGTATPPNCVDQSQFPDYYFRVTKSEHKIELKQKLKRICDKSMIKKRYMHLTEEILKENPDFCEYMAPSLDARQDILVVDVPKLGKAAAVEAINEWGQCKTKITHLIFCATTGADLPGADYHLAKLLDLSPSVKRFMIYQHGCFAGGTVLRLAKDIAENNRGARVLVVCSELTLNTFRGPNENHPDNLVSQAIFGDGASAVIVGSDPIPDVEKPLFEIVSTAQTFIPDTSEVLGGQVRKAGILVHLHKDIPRLISMNIEKSLTEAFQPLGISDWDSLFWIVHPGGPAILDQMQVKLRLKPDKLRAARQVLSDYGNLASASVFFVMDEMRKKSNENGLESTGEGLDWGVLIGFGPGLTIETVVLHSKPIHSITA*
ZX.04G0023850	PeKCS26	MVTVNEVLKAQRAEGVATVLAIGTATPPNCVDQSQFPDYYFRVTKSEHKIELKQKLKRICDKSMIKKRYMHLTEEILKENPDFCEYMAPSLDARQDILVVDVPKLGKAAAVEAINEWGQCKTKITHLIFCATTGADLPGADYHLAKLLDLSPSVKRFMIYQHGGTVLRLAKDIAENNRGARVLVVCSELTLNTFRGPNENHPDNLVSQAIFGDGASAVIVGSDPIPDVEKPLFEIVSTAQSFIPDTSEVLGGQVRKAGILVHLHKDIPRLISMNIEKSLTEAFQPLGISDWDSLFWIVHPGGPAILDQMQVKLRLKPDKLRAARQVLSDYGNLASASVFFVMDEMRKKSNENGLESTGEGLDWGVLIGFGPGLTIETVVLHSKPIHSITA*
ZX.06G0023310	PeKCS27	MSAESDSLAAAGGGGVRIKQSRRLPDFLQSVNLKYVKLGYHYLVSHLLTLCLVPLMAVIIVQASQLDPDDINQLWLHLQYNLVSVIVCSVFLVFGATFYIMTRPRSVYLVEYACYKAPDKLQVKFNQFMEHSKLTGDFDESSLEFQRKILERSGLGEETYVPEAMHHIPPTPSMAAAREEAEQVMFGALDILFANTNVKPKDIGILVVNCSLFNPTPSLSAMIVNKYKLRGNIRSFNLGGMGCSAGVVAIDLAKDMLQIHRNSYAVVVSTENITQNWYFGNKKSMLIPNCLFRVGGAAVLLSNKSKDRKRAKYKLLHVVRTHKGADDKAFRCVYQEQDDAGKTGVTLSKDLMAIAGGALKTNITTLGPLVLPISEQLLFFATLVAKKLFNAKVKPYIPD…
ZX.07G0008030	PeKCS28	MANASGFFSSSVPSLRGTVKPPSVRIIGSGFWSNEVIPRRVMCFSAVEGAADKVSPSQSRTPRLISKGCKLVGCGSAVPALQISNDDLANIVDTSDEWISVRTGIHNRRVLTGKESLISLSVVAARKALQMAEVDPDEVDLVLMCTSTPEDLFGSAPQIQKALGCKRNPLAYDITAACSGFVLGLVSAACHIRGGGFKNVLVIGADALSRYVDWTDRGSCILFGDAAGAVLVQACDSEDDGLFSFDLHSDGDGRRHLNASMKENEADHVLGSNGSVVDFPPRHASYSCIQMNGKEVFRFAVRSVPQSIESALEKAGLTGSNVDWLLLHQANQRIIDAVATRLEIPPARVIANLANYGNTSAASIPLALDEAVRGGKVKPGHTIAAAGFGAGLTWGSAIL…
ZX.07G0016310	PeKCS29	MVTVNEVRKAQRAEGPATILAIGKANPPNCVDQSTYPDYYFRITNSEHKTELKEKFKRMCDKSMIKKRYMYLTEEILKENPKVCEYMAPSLDVRQDIVVVEVPKLGKEAASRAIKEWGQSKSKITHLVFCTTSGVDMPGADYQLTKLLGLRPSVKRFMMYQQGCFAGGTVLRMAKDLAENNKGARVLVVCSEITAVTFRGPSDTHLDSLVGQALFSDGAGALIVGSDPVIGVEKPLFELVYAAQTILPDSEGAIDGHLREAGLTFHLLKDVPGLISKNIEKSLVEAFQPLGISDWNSLFWIAHPGGPAILDQVEEKLRLNPEKLQATRQILSEYGNMSSACVLFVLDEMRKKSAKDGLETTGEGLEWGVLFGFGPGLTVETVVLHSKSI*
ZX.08G0007160	PeKCS30	MASLAIQPCERNRLLGFSHLWPHRLLHHPPQTVYLVDYACYRPPEHLKAPFHRFMEHSRQTGDFDESSLEFQRKILERSGLGDETYVPEAMHFLPPRPSMAAARREAEMLCTARWMFCSGLPMCIPRISSILVVNCSLFNPTPSLSAMIVNKYKLRGNIRSFNLGGMGCSAGVIAVDLAKDMLRVHRNTYAVVVSTENITQTVYVDPQLLVPTRRAAVLLSNKSADKRRAKYKLVHVVRTHRGADDNAFSEEDNGKTGVSTVQGFDGDCRRGVEDEHHHRAAVVLRDPVVRKLFNKKVMPYIPDFKLAFDHFCIHAGAEP*
ZX.08G0030480	PeKCS31	MLHYQCYKASEDRKLDPETSGKLVLRNRNLGPEEYRFLWQTTVKSGLGEETYGPRNVVEGREDSAAFQEALSEVDDIVFDTLDRLFARTGISPSEIGILVVNVSLFSPAPSFTARVVNRYKMRDDVKAFNLSGMGCSASLIAIDLVQRLFKSHRNALALVVSTESLGPNWYCGREKSMMLSNCLFRSGGCSMLLTNKRALKHRAILRLRHLVRTHLGESDEAYGCCIQEEDGMGNKGFLLTKNLTKSSAKALNMNLKVLIPKILPIWSLLHYTLVSRQRHRHKTPGPDQTAGAGLNLKAGVHHFCLHPGGKAVIDGVGKSLGLTDYDLEPTRMALHRFGNTSVGGIWYALSYMEAKKRLKKGDRVLMISLGAGFKCNTCVWEVTRDLEDARVWKGIIEK…
ZX.00000070	PeKCS32	MAVLCRPAVAVPPHVITMEETLDLARSTHAGHDQLGLVLRLIRNTGVATRHLVQPIGETLAHPGFEARNKVYEREAKARVPQVVHQALAEAELTAQDIDLIVYVSCTGFMMPSMTAWMINSLGFRSDTRQLPIAQLGCAAGGAAVNRAHDFTRAYPGSNVLIVACEFCSLLYQPTDLGVGSLLSNGLFGDAVAAVVVRGEGGTGLSLERNGSHLVPDTEEWISYAVRETGFHFQLDKRVPGTMSMLAPALTALSAQHSWNVGELDFYIIHAGGPRILDDLCTHLELPSEMFAQSRATLTERGNIASCVVLDALDRYFASGKATEGARGMLAGFGPGITAEISLGTWATGRNRPAALTGAEARRRA*
AT1G01120.1	AtKCS1	MERTNSIEMDRERLTAEMAFRDSSSAVIRIRRRLPDLLTSVKLKYVKLGLHNSCNVTTILFFLIILPLTGTVLVQLTGLTFDTFSELWSNQAVQLDTATRLTCLVFLSFVLTLYVANRSKPVYLVDFSCYKPEDERKISVDSFLTMTEENGSFTDDTVQFQQRISNRAGLGDETYLPRGITSTPPKLNMSEARAEAEAVMFGALDSLFEKTGIKPAEVGILIVNCSLFNPTPSLSAMIVNHYKMREDIKSYNLGGMGCSAGLISIDLANNLLKANPNSYAVVVSTENITLNWYFGNDRSMLLCNCIFRMGGAAILLSNRRQDRKKSKYSLVNVVRTHKGSDDKNYNCVYQKEDERGTIGVSLARELMSVAGDALKTNITTLGPMVLPLSEQLMFLISLV…
AT1G04220.1	AtKCS2	MNENHIQSDHMNNTIHVTNKKLPNFLLSVRLKYVKLGYHYLISNAVYILILPVGLLAATSSSFSLTDLTLLYNHLLKFHFLSSTLFAALLIFLTTLYFTTRPRRIFLLDFACYKPDSSLICTRETFMDRSQRVGIFTEDNLAFQQKILERSGLGQKTYFPEALLRVPPNPCMSEARKEAETVMFGAIDAVLEKTGVNPKDIGILVVNCSLFNPTPSLSAMIVNKYKLRGNVLSYNLGGMGCSAGLISIDLAKQLLQVQPNSYALVVSTENITLNWYLGNDRSMLLSNCIFRMGGAAVLLSNRSSDRCRSKYQLIHTVRTHKGSDDNAFNCVYQREDNDDNKQIGVSLSKNLMAIAGEALKTNITTLGPLVLPMSEQLLFFATLVARKVFNVKKIKPYIP…
AT1G07720.1	AtKCS3	MDLLVMLLSLLVSYLIFKIWKRIDSKRDQNCYILDYQCHKPSDDRMVNTQFSGDIILRNKHLRLNEYKFLLKAIVSSGIGEQTYAPRLFFEGREQRPTLQDGLSEMEEFYIDTIEKVLKRNKISPSEIDILVVNVSMLNSTPSLSARIINHYKMREDIKVFNLTAMGCSASVISIDIVKNIFKTYKNKLALVVTSESLSPNWYSGNNRSMILANCLFRSGGCAVLLTNKRSLSRRAMFKLRCLVRTHHGARDDSFNACVQKEDELGHIGVHLDKTLPKAATRAFIDNLKVITPKILPVTELLRFMLCLLLKKLRSSPSKGSTNVTQAAPKAGVKAGINFKTGIDHFCIHTGGKAVIDAIGYSLDLNEYDLEPARMTLHRFGNTSASSLWYVLGYMEAKK…
AT1G19440.1	AtKCS4	MDGAGESRLGGDGGGDGSVGVQIRQTRMLPDFLQSVNLKYVKLGYHYLISNLLTLCLFPLAVVISVEASQMNPDDLKQLWIHLQYNLVSIIICSAILVFGLTVYVMTRPRPVYLVDFSCYLPPDHLKAPYARFMEHSRLTGDFDDSALEFQRKILERSGLGEDTYVPEAMHYVPPRISMAAAREEAEQVMFGALDNLFANTNVKPKDIGILVVNCSLFNPTPSLSAMIVNKYKLRGNIRSYNLGGMGCSAGVIAVDLAKDMLLVHRNTYAVVVSTENITQNWYFGNKKSMLIPNCLFRVGGSAVLLSNKSRDKRRSKYRLVHVVRTHRGADDKAFRCVYQEQDDTGRTGVSLSKDLMAIAGETLKTNITTLGPLVLPISEQILFFMTLVVKKLFNGKVK…
AT1G25450.1	AtKCS5	MSDFSSSVKLKYVKLGYQYLINNFLTLLLIPVIATVAIELLRMGPEEILSVLNSLHFELLHILCSSFLIIFVSTVYFMSKPRTVYLVDYSCYKPPVTCRVPFSSFMEHSRLILKDNPKSVEFQMRILERSGLGEETCLPPAIHYIPPTPTMESARNEAQMVIFTAMEDLFKNTGLKPKDIDILIVNCSLFSPTPSLSAMIINKYKLRSNIKSYNLSGMGCSASLISVDVARDLLQVHPNSNAIIISTEIITPNYYKGNERAMLLPNCLFRMGGAAILLSNRRSDRWRAKYKLCHLVRTHRGADDKSYNCVMEQEDKNGNVGINLSKDLMTIAGEALKANITTIGPLVLPASEQLLFLSSLIGRKIFNPKWKPYIPDFKQAFEHFCIHAGGRAVIDELQK…
AT1G68530.1	AtKCS6	MPQAPMPEFSSSVKLKYVKLGYQYLVNHFLSFLLIPIMAIVAVELLRMGPEEILNVWNSLQFDLVQVLCSSFFVIFISTVYFMSKPRTIYLVDYSCYKPPVTCRVPFATFMEHSRLILKDKPKSVEFQMRILERSGLGEETCLPPAIHYIPPTPTMDAARSEAQMVIFEAMDDLFKKTGLKPKDVDILIVNCSLFSPTPSLSAMVINKYKLRSNIKSFNLSGMGCSAGLISVDLARDLLQVHPNSNAIIVSTEIITPNYYQGNERAMLLPNCLFRMGAAAIHMSNRRSDRWRAKYKLSHLVRTHRGADDKSFYCVYEQEDKEGHVGINLSKDLMAIAGEALKANITTIGPLVLPASEQLLFLTSLIGRKIFNPKWKPYIPDFKLAFEHFCIHAGGRAVI…
AT1G71160.1	AtKCS7	MESSFHFINEALLITQTFITFHQFLVASACVLIAVFGYYFFKPRCIIYLIDFSCYQPPDFLRAPVSNFIEHLTISGVFDQESLDLQQKILERSGISDDASVPATVHEIPPNASISAAREETHEILFAIVQDLFSKHEIDPKSIDILVSNCSLFCPSPSITSMIINKFGMRSDIKSFSLSGMGCSAGILSVNLVKDLMKIHGDSLALVLSMEAVSPNGYRGKCKSMLIANTIFRMGGAAILLSNRKQDSHKAKYKLQHIIRTHVGSDTESYESVMQQVDEEGKVGVALSKQLVRVASKALKINVVQLGPRVLPYSEQLKYIISFIQRKWGMHKEIYTPNFKKAFEHFCIHAGGRAIIEGVEKHLKLDKEDVEASRSTLYRYGNTSSSSLWYELQYLEAKG…
AT2G15090.1	AtKCS8	MKNLKMVFFKILFISLMAGLAMKGSKINVEDLQKFSLHHTQNNLQTISLLLFLVVFVWILYMLTRPKPVYLVDFSCYLPPSHLKVSIQTLMGHARRAREAGMCWKNKESDHLVDFQEKILERSGLGQETYIPEGLQCFPLQQGMGASRKETEEVIFGALDNLFRNTGVKPDDIGILVVNSSTFNPTPSLASMIVNKYKLRDNIKSLNLGGMGCSAGVIAVDVAKGLLQVHRNTYAIVVSTENITQNLYLGKNKSMLVTNCLFRVGGAAVLLSNRSRDRNRAKYELVHTVRIHTGSDDRSFECATQEEDEDGIIGVTLTKNLPMVAARTLKINIATLGPLVLPLKEKLAFFITFVKKKYFKPELRNYTPDFKLAFEHFCIHAGGRALIDELEKNLKLSPL…
AT2G16280.1	AtKCS9	MEAANEPVNGGSVQIRTENNERRKLPNFLQSVNMKYVKLGYHYLITHLFKLCLVPLMAVLVTEISRLTTDDLYQIWLHLQYNLVAFIFLSALAIFGSTVYIMSRPRSVYLVDYSCYLPPESLQVKYQKFMDHSKLIEDFNESSLEFQRKILERSGLGEETYLPEALHCIPPRPTMMAAREESEQVMFGALDKLFENTKINPRDIGVLVVNCSLFNPTPSLSAMIVNKYKLRGNVKSFNLGGMGCSAGVISIDLAKDMLQVHRNTYAVVVSTENITQNWYFGNKKAMLIPNCLFRVGGSAILLSNKGKDRRRSKYKLVHTVRTHKGAVEKAFNCVYQEQDDNGKTGVSLSKDLMAIAGEALKANITTLGPLVLPISEQILFFMTLVTKKLFNSKLKPYIP…
AT2G26250.1	AtKCS10	MGRSNEQDLLSTEIVNRGIEPSGPNAGSPTFSVRVRRRLPDFLQSVNLKYVKLGYHYLINHAVYLATIPVLVLVFSAEVGSLSREEIWKKLWDYDLATVIGFFGVFVLTACVYFMSRPRSVYLIDFACYKPSDEHKVTKEEFIELARKSGKFDEETLGFKKRILQASGIGDETYVPRSISSSENITTMKEGREEASTVIFGALDELFEKTRVKPKDVGVLVVNCSIFNPTPSLSAMVINHYKMRGNILSYNLGGMGCSAGIIAIDLARDMLQSNPNSYAVVVSTEMVGYNWYVGSDKSMVIPNCFFRMGCSAVMLSNRRRDFRHAKYRLEHIVRTHKAADDRSFRSVYQEEDEQGFKGLKISRDLMEVGGEALKTNITTLGPLVLPFSEQLLFFAALLR…
AT2G26640.1	AtKCS11	MDVEQKKPLIESSDRNLPDFKKSVKLKYVKLGYHYLITHGMYLFLSPLVLVIAAQISTFSVTDLRSLWEHLQYNLISVVVCSMLLVFLMTIYFMTRPRPVYLVNFSCFKPDESRKCTKKIFMDRSKLTGSFTEENLEFQRKILQRSGLGESTYLPEAVLNVPPNPCMKEARKEAETVMFGAIDELLAKTNVNPKDIGILIVNCSLFNPTPSLSAMVVNHYKLRGNILSYNLGGMGCSAGLISIDLAKHLLHSIPNTYAMVISMENITLNWYFGNDRSKLVSNCLFRMGGAAILLSNKRWDRRRSKYELVDTVRTHKGADDKCFGCITQEEDSASKIGVTLSKELMAVAGDALKTNITTLGPLVLPTSEQLLFFATLVGRKLFKMKIKPYIPDFKLAFEH…
AT2G28630.1	AtKCS12	MDLLFLFFSLLLSYLFFKIWKLIDSKQDKDCYILDYQCHKPTDDRMVSTQFSGEIIYRNQNLGLTEYKFLLKAIVSSGIGEQTYAPRLVFEGREERPSLQDGISEMEEFYVDSIGKLLERNQISPKDIDILVVNVSMLSSTPSLASRIINHYKMRDDVKVFNLTGMGCSASLISVDIVKNIFKSYANKLALVATSESLSPNWYSGNNRSMILANCLFRSGGCAILLTNKRSLRKKAMFKLKCMVRTHHGAREESYNCCIQAEDEQGRVGFYLGKNLPKAATRAFVENLKVITPKILPVTELIRFMLKLLIKKIKIRQNPSKGSTNLPPGTPLKAGINFKTGIEHFCIHTGGKAVIDGIGHSLDLNEYDIEPARMTLHRFGNTSASSLWYVLAYMEAKKR…
AT2G46720.1	AtKCS13	MFIAMADFKILLLILILISLFELDLLHFHHDFFSPFPVKIGLLLISIFFYAYSTTRSKPVYLVDFSCHQPTDSCKISSETFFNMAKGAQLYTDETIQFMTRILNRSGLGDDTYSPRCMLTSPPTPSMYEARHESELVIFGALNSLFKKTGIEPREVGIFIVNCSLFNPNPSLSSMIVNRYKLKTDVKTYNLSGMGCSAGAISVDLATNLLKANPNTYAVIVSTENMTLSMYRGNDRSMLVPNCLFRVGGAAVMLSNRSQDRVRSKYELTHIVRTHKGSSDKHYTCAEQKEDSKGIVGVALSKELTVVAGDSLKTNLTALGPLVLPLSEKLRFILFLVKSKLFRLKVSPYVPDFKLCFKHFCIHAGGRALLDAVEKGLGLSEFDLEPSRMTLHRFGNTSS…
AT3G10280.1	AtKCS14	MFIAMADFKLLLLILILLSLFELDLLHFHHDFFSPFPVKIGLLLISIFFYAYSTTRSKPVYLVDFSCHQPTDSCKISSETFFNMAKGAQLYTEETIQFMTRILNRSGLGDDTYSPRCMLTSPPTPSMYEARHESELVIFGALNSLFKKTGIEPREVGIFIVNCSLFNPNPSLSSMIVNRYKLKTDVKTYNLSGISVDLATNLLKANPNTYAVIVSTENMTLSMYRGNDRSMLVPNCLFRVGGAAVMLSNRSQDRVRSKYELTHIVRTHKGSSDKHYTCAEQKEDSKGIVGVALSKELTVVAGDTLKTNLTALGPLVLPLSEKLRFILFLVKSKLFRLKVSPYVPDFKLCFKHFCIHAGGRALLDAVEKGLGLSEFDLEPSRMTLHRFGNTSSSSLWYEL…
AT3G52160.1	AtKCS15	MEKEATKMVNGGVKSKSPKGSPDFLGYNLRYVKLGYIYLLSLSRTFCFFLPPLLLLFIFVSRFLPILAFPLSTFFILLIYHYLTPSSVFLLDFSCYRPPDHLKITKSDFIELAMKSGNFNETAIELQRKVLDQSGIGEESYMPRVVFKPGHRVNLRDGREEAAMVIFGAIDELLAATKINVKHIKILVLNCGVLNTTPSLSAMVINHYKLRHNTESYNLGGMGCSAGVIAIDLAKDLLNAHQGSYALVVSTEIVSFTWYSGNDVALLPPNCFFRMGAAAVMLSSRRIDRWRAKYQLMQLVRTHKGMEDTSYKSIELREDRDGKQGLYVSRDVMEVGRHALKANIATLGRLEPSFEHICVLASSKKVLDDIHKDLKLTEENMEASRRTLERFGNTSSSSI…
AT4G34250.1	AtKCS16	MDYPMKKVKIFFNYLMAHRFKLCFLPLMVAIAVEASRLSTQDLQNFYLYLQNNHTSLTMFFLYLALGSTLYLMTRPKPVYLVDFSCYLPPSHLKASTQRIMQHVRLVREAGAWKQESDYLMDFCEKILERSGLGQETYVPEGLQTLPLQQNLAVSRIETEEVIIGAVDNLFRNTGISPSDIGILVVNSSTFNPTPSLSSILVNKFKLRDNIKSLNLGGMGCSAGVIAIDAAKSLLQVHRNTYALVVSTENITQNLYMGNNKSMLVTNCLFRIGGAAILLSNRSIDRKRAKYELVHTVRVHTGADDRSYECATQEEDEDGIVGVSLSKNLPMVAARTLKINIATLGPLVLPISEKFHFFVRFVKKKFLNPKLKHYIPDFKLAFEHFCIHAGGRALIDEME…
AT4G34510.1	AtKCS17	MDANGGPVQIRTQNYVKLGYHYLITHFFKLMFLPLMAVLFMNVSLLSLNHLQLYYNSTGFIFVITLAIVGSIVFFMSRPRSIYLLDYSCYLPPSSQKVSYQKFMNNSSLIQDFSETSLEFQRKILIRSGLGEETYLPDSIHSIPPRPTMAAAREEAEQVIFGALDNLFENTKINPREIGVLVVNCSLFNPTPSLSAMIVNKYKLRGNIKSFNLGGMGCSAGVIAVDLASDMLQIHRNTFALVVSTENITQNWYFGNKKAMLIPNCLFRVGGSAVLLSNKPLDRKRSKYKLVHTVRTHKGSDENAFNCVYQEQDECLKTGVSLSKDLMAIAGEALKTNITSLGPLVLPISEQILFFATFVAKRLFNDKKKKPYIPDFKLALDHFCIHAGGRAVIDELEKS…
AT4G34520.1	AtKCS18	MTSVNVKLLYRYVLTNFFNLCLFPLTAFLAGKASRLTINDLHNFLSYLQHNLITVTLLFAFTVFGLVLYIVTRPNPVYLVDYSCYLPPPHLKVSVSKVMDIFYQIRKADTSSRNVACDDPSSLDFLRKIQERSGLGDETYSPEGLIHVPPRKTFAASREETEKVIIGALENLFENTKVNPREIGILVVNSSMFNPTPSLSAMVVNTFKLRSNIKSFNLGGMGCSAGVIAIDLAKDLLHVHKNTYALVVSTENITQGIYAGENRSMMVSNCLFRVGGAAILLSNKSGDRRRSKYKLVHTVRTHTGADDKSFRCVQQEDDESGKIGVCLSKDITNVAGTTLTKNIATLGPLILPLSEKFLFFATFVAKKLLKDKIKHYYVPDFKLAVDHFCIHAGGRAVID…
AT5G04530.1	AtKCS19	MELFSLSSLLLLSTLFVFYIFKFVFKRRNQRNCYMLHYECYKGMEERKLDTETCAKVVQRNKNLGLEEYRFLLRTMASSGIGEETYGPRNVLEGREDSPTLLDAHSEMDEIMFDTLDKLFHKTKGSISPSDIDILVVNVSLFAPSPSLTSRVINRYKMREDIKSYNLSGLGCSASVISIDIVQRMFETRENALALVVSTETMGPHWYCGKDRSMMLSNCLFRAGGSSVLLTNAARFKNQALMKLVTVVRAHVGSDDEAYSCCIQMEDRDGHPGFLLTKYLKKAAARALTKNLQVLLPRVLPVKELIRYAIVRALKRRTSAKREPASSGIGLNLKTGLQHFCIHPGGRAIIEGVGKSLGLTEFDIEPARMALHRFGNTSSGGLWYVLGYMEAKNRLKKGE…
AT5G43760.1	AtKCS20	MSHNQNQPHRPVPVHVTNAEPNPNPNNLPNFLLSVRLKYVKLGYHYLISNALYILLLPLLAATIANLSSFTINDLSLLYNTLRFHFLSATLATALLISLSTAYFTTRPRRVFLLDFSCYKPDPSLICTRETFMDRSQRVGIFTEDNLAFQQKILERSGLGQKTYFPEALLRVPPNPCMEEARKEAETVMFGAIDAVLEKTGVKPKDIGILVVNCSLFNPTPSLSAMIVNKYKLRGNILSYNLGGMGCSAGLISIDLAKQMLQVQPNSYALVVSTENITLNWYLGNDRSMLLSNCIFRMGGAAVLLSNRSSDRSRSKYQLIHTVRTHKGADDNAFGCVYQREDNNAEETGKIGVSLSKNLMAIAGEALKTNITTLGPLVLPMSEQLLFFATLVARKVFKV…
AT5G49070.1	AtKCS21	MNQTIHRVSPISMSISELTTLLSSGVSVFEIFAGLLVVHLIYQRIRTRVKVYLLDFTCYRAPDSNRVPMSTLIETIYLDDKLDQESIDFQARILERSWLSNQTSIPRSLMEIPLKKSLSSVKIETMTTIFTSVEDLLRKNKLSPRSIDILITNCSLHSPSPSLSAMVINKFHMRSNIKSFNLSGMGCAAGILSVNLANDLLQAHRGSLALIVSTEALNTHWYIGKDRSMLLTNCLFRMGAAAVLMSSNDHDRDNAKYELLHVVRKNKAKDDRAYRCIYQDIDSDEKQGVSITKDVISVAGDMLKMNLTSLGPLVLPYLEQFQYVIQHILCKKLKIYESNSSYTPNFKTAFEHFCIHTGGRAVIQAMEMNLKLTKVDIEPSKMTLHRFGNTSSSSIWYAL…
MD01G1087400	MdKCS1	MDAASVHPRSSTDNSSSINMDKERLTAEMAFKDSSSAVIKIRQHLPDFLQSVKLKYVKLGYGYTVNAATIILFLLILPLFVSVIIQLTGLELERITELWTNQAVWLESIDAATRFTGSGVLLFFFGLYWAKRSRPVYLVDFSCYKPEDERKMSVESFLKMTEDNGAFAPDTVNFQTRISNRSGLGDETYLPRGITSNPPQLSMEQARSEAESVMFGALDSLFEKTGIKPNQIDILIVNCSLFNPTPSLSSMIVNHYKLKTDIKSYNLGGMGCSAGLISIDLAKDLLKANPNSYAVVVSTENITLNWYFGNDKSMLLCNCIFRMGGAAVLLSNKNRDRFRSKYELIHTVRTHKGADDKNYKCVYQREDDKGTVGVSLARELMAVAGDALKTNITTLGPLV…
MD01G1118800	MdKCS2	MEILMATCLLALFHGFYCLYNLLLRRRDQSCYLLAYECHMPPDDMKLSTDSCVKIVLRNRNLGLDEFRNIIKGREENATLEDEHAEVDGIIFDTLDKLFTRATSISPSQIDILVVNVSMFSPAPSLSSRIVNCYKMRGNINSFNLSGMGCSATLIAVDVVQNLFKSHKNANAIIVSTESLAPHWYCGIEKSMMLKNCLFRSGGCAMLFTNNQDLKHQAKLKLNHLVRIHIGSNDDAYNCTAEGVGLNLKTRIEHFCIQPGGRAIIDGIGESLELSDYDVEPSRTALHRFGNTSAAGFWYALGDMEAKKRLKKGNRILMSGFGAGFKCNNIVWEVMKDLDDVNVWKDCIDSYPTDQTLVNPFMEKYGWINDDYLGFVKFDFSLLAVN
MD01G1119200	MdKCS3	MREDIKSFNLSGMGYSASLVAVDVVHKSYKNANVVVVSTESIAPNWYCGKEKSMMLTNCLFRSGGCSMLFTNNRTLQHQAKLKLKHLIRTHIGSSDKAYECCIQLEGESGYLGFRLTKHLTKAAAIAFTMNLQDLAPKVVLSLREIFHYLVASRVRNRTSTKSQKLGAVGIGLCLKAGIEHFCIHPGGRANIDGIGKSLGLSDYDLELSRMALHRFGNTSAARFWYALGYMQAKKRLKKANKILMSGFGAGFKYNNIVWEVLKDLDDANVWKGCIESYPPNNTLGNPFMEKYSWLNDECLSFVRLDFSQIFA
MD01G1119300	MdKCS4	MELLLAMCLLLIFFACIYLCELLLQWRHQQCYLLAYECYKATDERKLDTESCVKIIRRNTNLGLEEYRFLLKTIVNSGLGEETYGPRNVIAGCEDCPSLEDSLWEMDDIMFGTLDKLFHKTGISPSKIDILVVNVSLFSPAPSLTARIINRYKMKTDIKAFNLSGMGCSGSLVAIDLVQNLFKTYKNVNAVLVSTESLAPNWYRGKVQPMMLANCLYRSGGCSMIFTNKMHLKHRSLLKLQCIVRTHLGSLDEGYGCSMQVEDENGFRGFNLSKSIAKVAAKALTMNLRILLRKVLPLTELLRYVIVSSRQNKVANAGLNLKAGLDHFCIPPTEAAVVNGVGKSLGLNDYDLEPVRMALHRFGNTSSGGLWYVLGYMEAKRRLKKGEKILMVSFGAGYE…
MD01G1188700	MdKCS5	MELQRLLLLIIVTSVETLIVLQKREPIFHFIHLPCLIIFFTLQSCFFSNPTQVYLVDFSCLKPPSSCIVPFSKFLGNASKFESFDKESLAFMAKVLASSGHGQETYLPPALHHIPPLSHHQESIEEVHMVLFPIMDDLLAKTNLSPQEIDILIVNCSGFCPSPSFASIVINKYSMRSDVKSYSLSGMGCSASALAIDLAKNLLKVHKNSYAVVLSTEILSTGWYAGHEQPKLILNCVFRMGSAAILLTNKKREKMNSKYQLFLTLRTQKAFDDRAYLSTIREEDSNGKLGVTIKRDILEVAGELLRWNVMVLGSSILPFLEKFRYGVSVIRKRYIDKSTEIYVPNFKTVIEHFCLPTSGRQLVSELAKGLKLGDREMEAALMTLHRFGNQSSSSLWYEL…
MD03G1102500	MdKCS6	MGVFSIFTCSVPPPPPSSYKTPIFKLTFPSTSIYLSLSPHFVMELLALVCVFSALFFIFMMWKLFDERRDHECYILDYQCHKPTDDRKLDTEYSGEIIKRTKNLGLLEYQFLLKAIVSSGIGEQTYAPRIMFSGRESCPTLEDSISEMEEFFHDSIKKLLDKSGISPSEIDVLVVNVSMFASVPSLPSRIINHYKMREDIKVFNLCGMGCSASLISVDIVKNIFKSLKNVYALVVTSESLSPNWYSGNARSMILANCLFRSGGCAILLTNKRALKHRAMFKLKCLVRTHHGARDDSYGSCIQQEDTQGNLGVHLDKFLPKAATRAFVDNLKVISPKILPIRELVRFLLVTLVKKMTSFQHPTKGGATSSPSPKSVINFKTGVDHFCLHTGGKAVIDGVG…
MD04G1001400	MdKCS7	MYFYTYIYVLMFNISKEGFIELVRNSGNFNYAAIDFQKRVLKSSGIGEETYMPRVVFCPDYKINLKDGREEAAMVMFGAINDLFGATKVRPKDIRILVVNCGVLNTTPSLSSIVINHFKLRPNVQSFNLGGMGCAAGIVALDLAKDLLNAYPGSYALVVSTEAVCYTWYKGNDFDLLLSNCFLRMGAAAMLLSSSSLDRWHAKYELKQLVRTHKGMDERSFNSIHLKEDAEGTQGVSMSKDVIQVGGRALKANITTIGPLVLPVSEQFHFLTNLLFRKKKTNYKPYIPDYKLAFEHVCILATSEKVLNEIQKNLELTEDYMEASRKTLERFGDTFSSSVWYELAYLEATSKIKRGGRIWQLTFGSGFKCNSVV
MD05G1065300	MdKCS8	MCISPTTNGGVQSRQLPDFLQTVNSKYVKLGYHYLIAHLLTLCLVPLMAIIVIEASQVDPDDIHQLWLQLQSNLVAVIIFSAMVVFGSTVYVMTRPRSVYLVDYSCYKAPSHLKVRYHQFMEHSKLIGDFDKSSLEFQRKILERSGLGVETYVPEAMNYVPPRISMAAARQEAEQVVFGALDDLFANANVKPKDIGILVVNCSLFNPTPSLSAMVVNKYKLRGNIRSFNLGGMGCSAGVIAVDLAKDMLQIHRNTYAVVVSTENITQNWYFGNKKSMLIPNCLFRVGGSAVLLSNKPMDRRRAKYKLVHVVRTHCGADDKAFRCVYQEQDDDGKTGVSLSKDLMAIAGGALKANITTLGPLVLPLSEQLLFFATLVAKKLFNAKVEPYIPDFKLAFDHF…
MD07G1157600	MdKCS9	MDAVSVDTSSNSNNSSSINMDKERLTAEMAFKDSSSAVIKIRERLPDFLQSVKLKYVKLGYGYTVNAATIILFLLILPLFVSVLIQLTGLELERITELWTNQAVRIERIDAATRLAGSGVLLFFFGLYWAKRSRPVYLVDFSCYKPEDERKMSVESFLKMTEENGAFAPDTVNFQTRISNRSGLGDETYLPRGITSNPPQLSMEQARSEAESVMFGALDSLFKKTGIKPNQIDILIVNCSLFNPTPSLSSMIVNHYKLKTDIKSYNLGGMGCSAGLISIDLAKDLLKANPNSYAVVVSTENITLNWYFGNDKSMLLCNCIFRMGGAAVLLSNRNRDLARSKYELVHTVRTHKGADDRNYKCVYQREDDKGTVGVSLARELMAVAGDALKTNITTLGPLV…
MD07G1187000	MdKCS10	MGILMATCLLALFYGFSCLCKLLLRRRDQACYLLAYECHMPPDDMKLSADSCVKIVSRNRNLGLEEFRFLLKTITHSGIGQETYCARNIIQGREETATREDELAEMDGIIFDALDKLFARATSISRSQIDILVVNVSMFSPAPSLSSRIVNRYKMRDDIKSFNLSGMGCSASLIAIDVVQNLFKSHKNANAIVVSTESLAPHWYCGVEKSMMLTNCLFRSGGCAMLLTNKRSLKHQAKLKLNHLVRMHTGSNDEAYNCCIQTEDESGNRGFRLTKYLVKAATKGFTKNLQVLAPKILPLREILRYLVASRLNNIRTSITSQKPKADGRLGLNLKTGIEHFCIHPGGRAIIDGIGKSLGLSDFDVEPSRMALHRFGNTSGAGFWYALGYMEAKKRLKKGN…
MD07G1187400	MdKCS11	MGILMATCLLALFYGFSCLCKLLLRRRDQACYLLAYECHMPPDDLKLSTDSCVKIVLRNRNLGLEEFRFLLKTITHSGIGEETYCARNIIQGREETATLEDELAEMDGIIFDVLDKLFARATSISPSQIDILVVNVSMFSPAPSLSSRIVNRYKMRDDIKSFNLSGMGCSATLIAIDVVQNLFKSHKNANAIVVSTESLAPHWYCGVEKSMMLTNCLFRSGGCAMLFTNNRSLKHQAKLKLNHLVRMHTGSNEEAYNCCIQVEDESGNRGFRLTKYLVKAATLGFTMNLQVLAPKMLPLREILRYLVASRLNNIRTSITSQKPKAAGELGLNLKTGIEHFCIHPGGRAIIDGMEKSLGLSDYDVEPSRMALHRFGNTSAAGFWYALGYMEAKKRLKKGN…
MD07G1187800	MdKCS12	MEILMTMSLLVLFGFFSFLKLVFRRGDQCCYLLAYECYKAKEDMKINSDSCAKIVLRNKNLGLEEFRFLLKTIVNSGIGEETSCPRNIIEGREENPTRADELNEMDGIIFDTLDKLFARNAAIPPSQIDILVVNVSMFSPAPSLTSRIINRYKMREDIKSFNLSGMGCSASLVAIDVVQNLFKSHKNANAVVVSTESIAPNWYCGKEKSMMLTNCLFRSGGCSMLFTNNRTLQHQAKLKLQHLVRTHIGSNAEAYECCIQLEDESGYQGFRLTKHLTKAAAIALTMNLQDLVPKVLPLRELFHYLMASRVRNRTGTKSQKLEAVGIGLNLKAGIEHFCIHPGGRAIIDGIGKSLGLRDYDLEPSRMALHRFGNTSAAGFWYALGYMEAKKRLKKGNKIL…
MD07G1188100	MdKCS13	MELLLAMCLLLLVCAFIYLCELVLQRRHQQCYLLAYECYKATDDRKLDTESCVKIIRRNTNLRLEEYRFLLKTIVNSGLGEETYGPRNVIAGREECPSLKDSLWEMDDIMFGSLDKLFDIAGISTSNIDILVVNVSLFSPAPSLTARIIKRYKMKTHIKAFNLSGMGCKSLAPNWYRGKVQPMMLANCLYRSGGCSMILTNKKHLKHRSLLKLQCIVRTHLGSMDEGYGCSTQVEDNNGFRGFNLSKSIAKVAAKALTMNLRILLRKVLPLTELLRYVIVSRRPNKVGNAGLNLKAGLDHFCIPPTEAAVVNGVGRSLGLNDYDLEPERMALHRFGNTSSGGLWYVLGYMEAKRRLKKGEKIFMVSFGAGYECNNCVWEIFKGHGECQCLERLHRKLPS…
MD08G1031000	MdKCS14	MDPGGATNVATARGGGGEVGVRIHQTRRLPDFLQSVNLKYVKLGYHYLISNLLTLCFIPLIIVTLIEASQMDIYDIQQLWLHLQYNLVSVIICSAVLVFGLTVYIMTRPRPVYLVDYACYRPPDHLKAPYQRFMEHSRLTQDFDDSSLEFQRKILERSGLGEETYVPEAMHYIPPRPSMAAAREEAEQVMYGALDNLFANTHVKPKDIGILVVNCSLFNPTPSLSAMIVNKYKLRGNIRSFNLGGMGCSAGVIAVDLAKDLLQIHRNTYAVVVSTENITQNWYFGNKKSMLIPNCLFRVGGSAVLLSNKSVDRRRAKYKLVHVVRTHRGADDKAFRCVYQEQDDKGKTGVSLSKDLMAIAGGALKTNITTLGPIVLPISEQLLFFSSLVVKKLFKSNVK…
MD08G1046600	MdKCS15	MPIPSTMASEQDLLSTEIVNRGVESSGPNAGSLTFSVRVQRRLPDFLQSVNLKYVKLGYHHLINHAIYLATIPVLVLVFSAEVGSLSREELWKKLWDDGRYDLATVLGFFGVFVFTLSVYFMSRPRSIYLVDFACFQPNDDLKASKEQFIEVARKSGKFNEASLEFQKRILNSSGLGDETYIPKSVIMSTENTATMKEGRAEASMVMFGALDELFEKTRVRPKDVGVLVVNCSIFNPTPSLSAMIINHYKMRGNILSYNLGGMGCSAGIIAVDLARDILQANPNNYAVVVSTECVGYNWYPGSDRSMLVANCFFRMGCSAVLLSNRRRDYHRAKYRLEHVVRTHKGADDRSFRCVYQEEDEKGLKGLKISKDLIEIGGDALKTNITTLGPLVLPFSEQL…
MD08G1230400	MdKCS16	MGTALLTYITESPISIAHLLAATVLIIAVLGFKFKSKSIYLVDFTCYLPPNGLRIAKESYIEHLEISNLYDEESRNFQIKVMKRSGIGEESCLPITTHELPPYSSLNATRKETETVLFSVVEDLLSKHKINPTSIDILVSNCSLFCPTPSVTSMVINKFGFRSNIKSISLSGMGCSAGLLSISLAKDLLRVHKNSLALVLSMEAVTPNGYIGKRKSMLIPNLLFRMGGAAILLSSRKQDKKIAKYELQHLVRTHIGSDDEAYQSVFQQPDEDGTVGVSLSRALVPVATKALRINISKLGPLVLPYSEQLRYVWSVIRKKLFFSPRQKRTYVPNFKKALQHFCIHAGGRAVIDGIVDSLKLDKEDGEASRMTLHRFGNTSSSSVWYELCYLEAKGRMKKG…
MD08G1230500	MdKCS17	METALFASFSSITTELSPISLTHFLATTVLTTALVLYFLLRSKSIYLVDFTCYLPPENLRVPASKFIEHIEISGIHDRESVNFQAKVLERSGIGSESCMPVTVHEIPSYSSLEATRKETELVLFTVVEELLSKHNINPKSIDILVSNCSLFCPTPSISSMIINKFGFRSSIKSISLGGMGCSAGILSISLAKDLLKVHKNSLALVLSMEAVTPNGYNGKRKSMLLPNILFRMGGAAILLSNRKQDKGIAKYELQHLVRTHIGSDDQAYESVFQQPDEAGHVGVSLSRELVHVATKALRINLSELGPLVLPYSEQLRYGWSMIHKKLWFLPKQKAIYVPKFNKALQQFCIHAGGRAVIDGIVDSLKLQKEDGEASRMTLHRFGNTSSSSVWYELCYLEAK…
MD10G1036400	MdKCS18	MKKSTSNFKFHQAFFVALLLTTTLLSINMQSNSIRSNPVQYSNILHFLFTTNPTLSLSCIWCLSISIFFYYYTSRPKSIFLLDFSCFQPNPNQKCSYAASESFVRRTNRFTEESEEFMRKIYLKSGLGDETYAPPFVFESNPEANLKYALDEAQQGMFSSINSLLAKTNIDPSCIDCLIVTCGSFSPMPSLTSLIVNRFKLKPDVKTYNLSGMGCSSGVISIDLAANLLKQSKKIGYALVVVTETISLDWYYGDNRPMLVTNCIFRVGCATALITNDPSCRRVAKMELVHSLRTHHGASDRAYKAAFQEEDNKGNTGFALNKDLTAVAGMHLLEHIKILAPRVLPLTQLGVYVYSVIGCAFSGGKSKPIVPDFTKAFDHFCIHTGGKAVIEQVGRVLSL…
MD10G1075000	MdKCS19	MCISPATNGGVRIQQSRRLPDFLQTVNLKYVKLGYHYLITHLLTLCLVPLMAVVVIEASQMNPDDIHQLWLQLQYNLVSVIIFSAMVVFGSTVYIMTRPRSVYLVDYSCYKPPSHLQVRYQQFMEHSKLTGDFDESSLEFQRKILERSGLGEETYVPEAMHYIPPRPSMAAAREEAEQVIFGALDNLFANTNVKPKDIGILVVNCSLFNPTPSLSAMIVNKYKLRGNIRSFNLGGMGCSAGVIAVDLAKDMLQIHRNTYAVVVSTENITQNWYFGNKKSMLIPNCLFRVGGSAVLLSNKSMDWRRAKYKLVHVVRTHCGADDKAFRCVYQEQDDAGKTGVSLSKDLMAIAGGALKTNITTLGPLVLPLSEQLLFFVTLVAKKLFNAKVKPYIPDFKLAF…
MD11G1116500	MdKCS20	MWKLFDKRRDQECYILDYHCYKPTDDRKLDTEFSGEIIKRTKNLGLLEYQFLLKAIVSSGIGEQTYAPRIMFSGRESCPTLDDSISEMEEFFHDSIKKLLDRSGISPSEIDVLVVNVSMFASVPSLSSRIINHYKMRENIKVFNLSGMGCSASLISVDIVKNIFKSHRNVYALVVTSESLSPNWYSGNARSMILANCLFRSGGCAILLTNKRALKHRAMFKLKCLVRTHHGGRDDSYGCCIQQEDTQGYLGFHLDKYLPKAATRAFVDNLRVISPKILPIRELMRFLLVTLVKKKTSSQQSTKGGAISSPSPKPVINFKTGVDHFCIHTGGKAVIDGIGLNLGLSEYDLEPARMTLHRFGNTSASSLWYVLGYMEAKKRLKKGDTVLMISFGAGFKCNS…
MD13G1042400	MdKCS21	MPPIMQDFSNSVKLKYVKLGYQYLVNHILTLTLILIMAGILLEVIRLGPDELLKLWDSLHFDLVQILCSSFLIIFIATVYFMSKPRSIYLVDYACFKPPVTCRVPFSTFMEHSRLNLSNNPKSVEFQMRILERSGLGEETCLPPAIHYIPPNPTMEAARGEAELVIFSAMDSLFEKTGLKPKDIDILIVNCSLFSPTPSLSAMVINKYKLRSNIKSFNLSGMGCSAGLISIDLARDLLQVHPNSNAVVVSTEIITPNYYQGNERAMLLPNCLFRMGGAALLLSNRRSEHRRAKYRLVHVVRTHKGADDKAYRCVFEEEDKEGNVGISLSKDLMAIAGEALKSNITTIGPLVLPASEQLLFLFTLIGRKILNPKWKPYIPDFREAFEHFCIHAGGRAVID…
MD13G1203100	MdKCS22	MAVQNQNQGEKLNLGPESAGSRKPALPNFLLSVKLKYVKLGYHYLISNALYLLLVPLLAAASAHLSTLTADDFFHLWQQLKFNFVSVTLCSGLLVFLTTVYFTTRPRKIYLVNFACYKPEPARTCTREMFMERSKLTGSFYDENLAFQQKILERSGLGQNTYMPEAVMRVPPNPCMVEARKEAEMVMFGAIDELLEKTGVKAKDIGILVVNCSLFNPTPSLSSMVVNHYKLRGNVVSYNLGGMGCSAGLISIDLAKQLLQVHPNSYALVVSMENITLNWYFGNDRSMLLSNCLFRMGGAAILLSNRSSDHRRSKYQLMHAVRTHKGADDRAYNCVFQKEDDTKRVGVALSKDLMAVAGEALKTNITTLGPIVLPMSEQLLFFATLVARKVFKMKNIKPY…
MD15G1026500	MdKCS23	MDPGGATDVATARGGGGQVGVQIHQNRRLPDFLQSVNLKYVKLGYHYLISNLLTLCFIPLIIVTLIEASQMDIHDIQQLWLHLQYNLVSVIICSAVLVFGLTVYIMTRPRPVYLVDYACYRPPDHLKAPYQRFMEHSRLTQDFDDSSLEFQRKILERSGLGEETYVPEAMHYIPPRPSMAAARDEAEQVMYGALDNLFANTHVKPKDIGILVVNCSLFNPTPSLSAMIVNKYKLRGNIRSFNLGGMGCSAGVIAVDLAKDLLQIHRNTYAVVVSTENITQNWYFGNKKSMLIPNCLFRVGGSAVLLSNKSVDRRRAKYKLVHVVRTHRGADDKAFRCVYQEQDEKGKTGVSLSKDLMAIAGGALKTNITTLGPIVLPISEQLLFFSSIVVNKLFKSNVK…
MD15G1118900	MdKCS24	MSPSNLNAPLIPSSSVSSASLKLPDFKQSVKLKYVKLGYHYLITHGMYLFLSPLFVLTVAQLSTFSLQDLHDLWDHLRFNLISVVLCSTLLVFLLTLFFFTRPRPVYLVDFSCYKPEDARKVTRQIFMNCSHSIGTFTEENLAFQRKILERSGLGESTYLPEAVIQVPPNPCMAEARKEAEMVMFGALDQLFEKTRIKPKDIGILIVNCSLFNPTPSLSAMIINHYRLRGNIISYNLGGMGCSAGLISIDLAKDLLRVHPNTYALVISMENITLNWYFGNDRSMLVSNCLFRMGGAAILLSNKWSDRRRSKYQLVHTVRTHKGSDDKCFSCVTQQEDFAGKIGVSLSKDLMAVAGDALKTNITTLGPLVLPMSEQLLFFATLVGRKLLKMKVKPYIPDF…
MD15G1178600	MdKCS25	MADPKPDTPLIPPSSSSSSSSSSRNLPDFKKSIKLKYVKLGYHILITHGMYLFLSPLVVVIAAQISTFSLKDLYDLWEHLQYNLISVIICSTLLVFLSTVYFVTRPRPVYLVNFSCYKPEESRKCTKKIFMEQSQMTGTFTEDNLQFQRRILERSGLGDSTYLPEAVLNIPPNPSMKEARKEAEAVMFGAIDELLAKTAVKPKDIGILIVNCSLFNPTPSLSAMVINHYQLRGNIVSYNLGGMGCSAGLISIDLAKNLLQVHPNSYALVISMENITLNWYFGNDRSKLVSNCLFRMGGAAVLLSNKSSDKRRSKYQLVHTVRTHKGADDKCFSCVTQEEDDNGKIGVTLSKDLMAVAGDALKTNITTLGPLVLPMSEQLLFFATLVGRKLFKMKIKPYI…
MD16G1043300	MdKCS26	MPPILPDFSNSVKLKYVKLGYQYLVNHILTLTLIPIMAGILLEVLRLSPDELLKLWDSLHFDLVQILCSSFLIIFIATVYFMSKPRPIYLVDYACFKPPVMCRVPFSTFMEHSRLILSNNPKSVEFQMRILERSGLGEETCLPQAIHYIPPNPTMEAARGEAELVIFSAMDSLFEKTGLKPKDIDILIVNCSLFSPTPSLSAMVINKYKLRSNIKSFNLSGMGCSAGLISIDLARDLLQVHPNSNAVVVSTEIITPNYYQGNERAMLLPNCLFRMGGAALLLSNRRSEHRRAKYRLVHVVRTHKGADDKAYKCVFEEEDKEGKVGISLSKDLMAIAGEALKSNITTIGPLVLPASEQLLFLITLIGRKILNPKWKPYIPDFRQAFEHFCIHAGGRAVID…
MD16G1166800	MdKCS27	MCHENISLNSAIIHHPSSMARIQEYVHVFPDLVEPATACYMMAAIAGLVLMYLLRKREPRIYLVDFSCYQPPKSYRLTTSMFLENVLLDGTDPESAAFQIKILEKSGFSEETSIPPSLACLPIKKSLQFALEEVKAVMFGAVSDLFNKHNINPREIDVLISNSSLFCPTPSLSTLIINKFGMRNNIRSFHLSGMGCSAGLIAVGLAKDLLRVHENSLALIVSTEGLHLNWYTGKVPSMLLTNCLFRMGGAAVLMSSRNQDKSRAKYELQHLVRTNNAQDDQSHACVFQDIDPENKQGISISKNILHVAGDALKANIGALGPLVLPLSEQFRYGVSILSRKVWSGRRKIHVPDFKKAFEHFCIHAGGRAVIQGIEKNLGLRKEDVEASKMALYRYGNTSS…
MD00G1025800	MdKCS28	MGKMADPKPDTPLIPPSSSSPSSSRNLPDFKNSVKLKYVKLGYHILITHGMYLFLSPLVVVIAAQISTFSLKDLYDLWEHLQYNLISVIICSTLLVFLSTVYFVTRPRPVYLVNFSCYKPEESRKCTKKIFMEQSQMTGTFTDDNLQFQRRILERSGLGDSTYLPEAVLNIPPNPSMKEARKEAEAVMFGAIDELFAKTAVKPKDIGILIVNCSLFNPTPSLSAMVINHYQLRGNIVSYNLGGMGCSAGLISIDLAKNLLQVHPNSYALVISMENITLNWYFGNDRSKLVSNCLFRMGGAAILLSNKSSDKRRSKYRLVHTVRTHKGADDKCFSCVTQEEDDNGKIGVTLSKDLMAVAGDALKTNITTLGPLVLPMSEQLLFFATLIGRKLFKMKIKPY…
Arahy.IFJ1V3	AhKCS1	MADAKADAPLVPSSSRNLPDFKKSVRLKYVKLGYHYLISHGMYLFLSPLVVLISAQLSTFSLQDLHDLWQHLQYNLISVILCSTLLVFLSTLYFLTRPRPVYLVNFACYKPEESRKCTKRVFMEHSRLAGTFTEENLAFQQKILERSGLGENTYLPEAVLNIPPNPTMKEARKEAETVMFGAIDELFAKTSVNPKDIGILIVNCSLFNPTPSLSAMVVNHYKLRGNIRSYNLGGMGCSAGLISIDLAKDLLQAHPNSYALIISMENITLNWYFGNDRSKLVSNCLFRMGGAAVLLSNKSSDRRRSKYRLVTTVRTNKGADDKCFSCVTQEEDEAGKIGVTLSKDLMAVAGDALKTNITTLGPLVLPMSEQLLFFATLVGKKLLKMKIKPYIPDFKLAFE…
Arahy.AYAJ7Z	AhKCS2	MRRNSIDMEKERITAEMDFKDSSSAVIKIRRKLPDFLQSVKLKYVKLGLLGYGYSLNITTIFIIIFVMVPLFISFSSSPFLQLKDLNLDKLLEFWSNLIAQPPVLALDKLIQLVAPPLFFFLLAFYLAKRSKPVYLVDFACYKPEEERKISVESFLNMSEESGEFQHETLQFQRRISSRAGLGDETYLPRGVMSRPPRLCMEEARAEAEAVMFGALDALFAKTGVNPRDIDIVVVNCSLFNPTPSLSAMIVNHYKLRTNVKTYNLGGMGCSAGLISIDMAKDLLRANPNSYAIVVSTENITLNWYFGNDRSMLLCNCIFRMGGAAVLLSNKPSDRSRSKYQLVHTVRTHKGADDKNYNCVYQKEDQNGKVGVCLAKELMAVAGDALKTNITTLGPMVLP…
Arahy.DFH8S5	AhKCS3	MDLITLLTLLPALYLCFLIWNLFDQKRDQECYILDYQCYKPSDDRKLGTEFCGRVIKRSQSLGLDEYKFLLKAIVSSGIGEQTYAPRNVFDGRESNPTLTDGIAEMEEFFNDSIEKLLSRTGVNPSEIDVLVVNISMLAVLPSLSSRIINKYKLRHDIKVYNLTGMGCSASLISLDIVKNIFKSQRNKLALLVTSESLSPNWYSGNERSMILANCLFRCGGCAILLTNKRTLKHKSMFKLKCLVRTHHGARDEAYGCCIQKEDEQGRLGFHLGKTLPKAATRAFIDNLRVISPKILPTRELLRFFVVYLIKKITMLGKSNNYNTLKASSGVITTTKSPLNFKTGVDHFCIHTGGKAVIDGIGISLDLAEYDLEPARMTLHRFGNTSASSLWYVLGYMEA…
Arahy.T9PLK1	AhKCS4	MNSDGTTTTGGGGGDVQIHQTRILPDFLQSVNLKYVKLGYHYLITHLLTLCLIPLMSIIIIQASQMNPNDLHHLWLHLQYNLVSVIICSAILVFGSTVYIMTRPRSIYLVDYSCYKPPSNLSVKFTQFMEHSKLTGDFSDDSLDFQRKILERSGLGEETYVPEAMHHIPPTPSMAAAREEAENVMFGALDNLFANTKIKPKDIGVLVVNCSLFNPTPSLSAMIVNKYKLRGNIRSFNLGGMGCSAGVIAIDLAKDMLQVHRNTYAVVVSTENITQNWYFGNKKSMLIPNCLFRVGGSAVLLSNKGSDKRRAKYKLVHVVRTHKGADDKAFRCVYQEQDDDGKTGVSLSKDLMAIAGGALKTNITTLGPLVLPISEQLLFFATLVVKKLLNAKVKPYIPD…
Arahy.0744GE	AhKCS5	SSSSTSARQFLVFICSIALLPPSVGHSVTIVFFWSSQILPTHHRLLSCVRRLASVSVMILPPLLRLLSRKIHLHSSFLPSSSESRSSTKIKTLDFDGQYVPEAMHHIPPTPSMAAAREESENVMFGALDNLFANTKIKPKDIGVLVVNCSLFNPTPSLSAMIVNKYKFRGNIRSFNLGGMDCSVGVIALDLAKNMLQVYRNTYAVVVSTENITQNWYFGNKKSILIPNCLFRVGGSAVLLSNKCSVKRRAKYKLVHVVRTHKGADDKAFRCVYQEQDDDGKTGVSLSKDLMAIAGGALKTNITTLGPLVLPISEQLLFFAKVKPYIPDFKLAFDHFCIHADGRTVIDELEKNLQLLPMHVEASRMTLHGFENTSSSSIWYELAYTEAKGRMRKGNRVWQ…
Arahy.T43VF5	AhKCS6	MTLTFQEKGKMAETKSKTPSMQSSTQNLPDFKKSVKLKYVKLGYHYLITHGMYLYFSPLVGIILAELSTFTIKDVYDIWEHLQYNLVFLILCSTLLVFLTTLYFVTRPRPVYLVDFSTYKARESMQCSKQRFMEQSRMSGFFTEENLEFQRKILERSGLGDNTYLPEAVLCIPPNPSMSTARKEAEDVMFGAMDDLLAKTSINSKDIGILIVNCSLFNPTLSLSANIVNHYKLRGNIKSFNLGGMGVAGVISIDLAKDLLQVHPNSYALVVSTENITLNWYTGNDRSKLVSNYLFRVGGAAILLFNKRSDWRWSKYQLFHTVRTNKASEDKSFSCVTQEDDANGKVGVTLSKDFMTIVEDALKSNITTLGPLVLSTSEQLLFFATLVSKKLLKMKVKTY…
Arahy.LACR9M	AhKCS7	MAAAGNSIDMDKERLTAEMDFRDSSSAVIRIRRRLPDFLQSVKLKYVKLGYGYSCNPATLLIFALILPLLLSLIGLNLHDLRLDTHALTRLAFSAALLFLFGLYYATRPSPVYLVDFSCYKPSKERKISVESFLKMTEENGAFDENAIQFQRRISTKSGLGDETYLPRGITSRPPNLSMEEARLEAEAVMFGALDALFSKTGLNPRDIDILIVNCSLFNPTPSLSAMIVNHYKLRTNIKSYNLSGMGCSAGLISIDLAKDLLKANPNSYAVVVSTENITLNWYFGNERSMLLCNCIFRMGGAAVLLSNKRRDRARSKYELVHTVRTHKGADDKNYNCVYQREDETGKIGVCLARELMEVAGDALKTNITTLGPLVLPLSEQLMFFMSLVRRKVMKGRNR…
Arahy.BRB394	AhKCS8	MSYFCNNFLVIMIQNFLAHDEIIMVLIRCGLIASILATLYCYLMKPTRKKHVYLVDFACYKPHNPACMCTKESFLKLTKSTGKYRDESLDFTRKILERSGIGEKTYLPECIMKTPSNTCLAEARNETESVVIGAIDELLLKTKVKKEEIGIIVTNCSLFNSIPSLSSMIVNHYKLSHNVLTYNLSGMGCSAGLISVDLARQLLQVHPNSYALVISTENINSGSYFGNNRSMLVSNCLFRVGGAAILLSNRISDSLRSKYYLKHIVRTHKGSQDNCYNSILQKEDDNGDTGVALSKDIMSSAGEALNANISTLAKNVLPLIEQLKFLTNLVARNLFKKKVIKAYAPNFMLAFEHFCIHTGGKAVQDQMQKVLKLSDWHMEPSRMTLYRYGNTSSSSVWYE…
Arahy.LP0WMI	AhKCS9	MMSFFLLSLLSILAISYYYNNFLITTIQHLLVHDFHLDESYAEFILVSLRCGMLASILATLYCYLMKPTRKKHVYLVDFACYKPHNPACMCTKEHFLKLIKSTGKFRDESLDFLRKILERSGIGEKTYIPECIMKFPKYISLDEAKGETESVMIGAIDELMLKTKVKKEEIGIIVTNCSLFNSIPSLSSMIVNHYKLSHNVLTYNLSGMGCSAGLISVDLARQLLQVRPNCYALVFSTENLSSKVYFGNNRSMLVSNCLFRVGGAAILLSNRSSDSHRSKYYLKHVVRTHNGSQDQYYNSILEKEDEDGVSIGIALSKNIMNSAGKTLKANISTLGKDVLPLIEQLKFLANLVARNFLKIRGIKAYTPNFMLAFEHFCIHTGGKAVQEEMQKVLKLSDW…
Arahy.1FMC3R	AhKCS10	MADPKNNQKSDDSATISVQETTAKYNNSNNNKLPNFLLSVRLKYVKLGYHYVISNAMYLLLVPLLGVASAQLSTISIHDVLQLWENLKFNLVSVTVCSSLMVFLATLYFMSRPRGVYLMDFSCYKPDQDCTCTREIFMERSNLTGVFSDENLAFQKKILERSGLGQKTYLPPAILQVPPNPCMAEARKEAEEVMFGAIDQLLQKTGVKAKDIGILVVNCSLFNPTPSLSAMIVNHYKLRGNILSYNLGGMGCSAGLISIDLAKQLLQVHPNSYALVVSMENITLNWYFGNNRSMLVSNCLFRMGGAAILLSNKASDKRRAKYQLVHTVRTHKGADDKSYGCVFQEEDEKKTIGVSLSKDLMAVAGEALKTNITTLGPLVLPMSEQLLFFATLVARKVLK…
Arahy.A9ZVJV	AhKCS11	MNIFLVPFLFALLVLFIMFSNSPTTLIQETSHHNIPLSLWWLTTFHLIIIIIIIIIMNPKRRRHVYLLDFACYKPNPKCMCTKDMFLECLKSTGRFPDESLDFQRKILDKSGLGQRTHMPEALLEIPPNICLAEAAKETESVMVGAIDEVLRKTKVKAEEIGIIVTNCSLLNTTPSLSSMVVNHYRLKDDILSYNLSGMGCSAGLVAIDLAKRLLQVHPNSYALVISTENINGGSYTGNNRSMLLSNCLFRMGGAAVLLSNLNSDSNRSKYYLKHIVRTHKGSQDYCYNSVMQKEDDDNITGVALSKDIMSSAGQALKANISTLGIYVLPRMEQLKFLLNLIARKSFKKMVIKCYTPDFKLAFEHFCIHTGGKAVQDEMQKTLELSDWHMEPSRMSLYR…
Arahy.N2G1VT	AhKCS12	MSKENEEFSTEIVQNGGSLSFSVRVRPRMPDFLSSVNLKYVKLGYGYLITHRLYLLMMVAPPLLAAFVAHLGNFFTWQHLSHQALFISPLFFFLLYLYIDFTPRSTYLLDFACFRPPNQYKVSKAEFIELARKSGNFNDTTIEFKERVLKKSGIGDETYMPKGVFRPGYRTSLKDGREEASMVMFGAVKEVLCATKVRPNDIKILVVNCGILNTTPSLSSMIINHFKLRHDIHSFNLGGMGCAAGVTAIDLARDLLDAYPSSYALVVSTEVVSSSWYTGNDIDMLIPNCFFRMGAAAVMLSNFRLHRWRAKYELKQLVRTHKGMDNRSHKSIHQREDSEGRKGISVSKDVTEIGGHALKANITTLGPLVLPVSEQLHFFTNLLFKKRKTKPYIPDYKLA…
Arahy.WQ1I1V	AhKCS13	MANNERDLFSTEIVNRGIESSGPNAGSLTFSVRVRRRLPDFLQSVNLKYVKLGYHYLINHGIYLVTIPVLLVVFSAEVGSLSKEDLWKKLWEDARYDLATVLASFAVFVFTLSVYFMSRPRPIYLVDFACYQPQDHLKVSREQFIELARKSGKFDEGSLEFQKRILMSSGIGDETYIPKAVIASNENTATMKEGRAEASTVMFGALDELFEKTRVRPKDVGILVVNCSIFNPTPSLSAMIINHYKMRGNILSYNLGGMGCSAGIIAVDLARDILQSNPNNYAVVVSTEMVGFNWYQGKERSMLLPNCFFRMGCSATLLSNRRRDYSRAKYRLEHIVRTHKGADDRSFRCVYQEEDEQRFKGIKISKDLIEIGGDALKTNITTLGPLVLPFSEQLLFFGT…
Arahy.UB51SX	AhKCS14	MLKYTHPFLNFLISNIMNNLLYLSLLAGAAASAYYYGSGEESLNRSRHSLITSFCLAAAFTYHYLVRRTRYVFLVDFACFKPGLSCLCTTEMILERAKHVGFLSEESLKLVAKILDRSGLGPKTYLPEGVLHIPPKLTFDEARKETDTVLFGAVDELLEKTGVQSKDIGILVVNCCLFNPTPSLSDTIVNHYKLRGNILTYDLSGMGCSAGVENSCFARHACRIFNGLGKPIDNGPLILPEPYLDISGSSINPSERTYQEEMIQTGISTIDVMSSIARGQKITLFSAAGLSHDEDNNMSVHPNSYALVLSTENETSSIYRGNNPSMMLTNCLFRMGGSAALLSSHPSDRCRSKYQLIHTLRTHVGADDNSYKCVFQEEDEAHKIGVSLSKELMNVARDA…
Arahy.06CD8W	AhKCS15	MRRNSIDMEKERITAEMDFKNSSSAVIKIRRKLPDFLQSVKLKYVKLGLLDCGYSFNITTILITIFVMVPLFISFSSSPFLQLKNFNLDKLLELWSNLMAQPPVLALDKLIQLVAPPLFFFLLALYLAKRSKPVYLVDFACYKPEEERKISVESFLNMSEESGEFQDETLQFQRRISSRAGLGDETYLPRGVMSRPPRLCMEEARAEAEAVMFGALDALFAKTGVNPRDIDIVVVNCSLFNPTPSLSAMIVNHYKLRTNVKTYNLGGMGCSAGLISIDMAKDLLNANPNSYAIVVSTENITLNWYFGNDRSMLLCNCIFRMGGAAVLLSNKPSDRSRSKYQLVHTVRTHKGADDKNYNCVYQKEDQNGKVGVCLAKELMAVAGDALKTNITTLGPMVLP…
Arahy.PB1D04	AhKCS16	MTLPQIKVLIPKHKHTLSFFLSLYMDLITLLTLLPALYLCFLIWNLFDQKRDQECYILDYQCYKPSDDRKLGTEFCGKVIKRSQSLGLDEYKFLLKAIVSSGIGEQTYAPRNVFDGRESNPTLIDGIVEMEEFFNDSIEKLLSRTGVNPSEIDVLVVNISMLAVLPSLSSRIINKYKLRHDIKVYNLTGMGCSASLISLDIVKNIFKSQRNKLALLVTSESLSPNWYSGNERSMILANCLFRCGGCAILLTNKRTLKHKSMFILKCLVRTHHGARDEAYGCCIQKEDEQGRLGFHLGKTLPKAATRAFIDNLRVISPKILPTRELLRFFVVYLIKKITMLGKNNNYNTLKASSGVITTTKSPLNFKTGVDHFCIHTGGKAVIDGIGISLDLAEYDLEPA…
Arahy.TIY3DH	AhKC17	MNSDGTTTTGGGGGDVQIHQTRILPDFLQSVNLKYVKLGYHYLITHLLTLCLIPLMSIIIIQASQMNPNDLHHLWLHLQYNLVSVIICSAILVFGSTVYIMTRPRSVYLVDYSCYKPPSNLSVKFTQFMEHSKLTGDFSDDSLDFQRKILERSGLGEETYVPEAMHHIPPTPSMAAAREEAENVMFGALDNLFANTKIKPKDIGVLVVNCSLFNPTPSLSAMIVNKYKLRGNIRSFNLGGMGCSAGVIAIDLAKDMLQVHRNTYAVVVSTENITQNWYFGNKKSMLIPNCLFRVGGSAVLLSNKGSDKRRAKYKLVHVVRTHKGADDKAFRCVYQEQDDDGKTGVSLSKDLMAIAGGALKTNITTLGPLVLPISEQLLFFATLVVKKLLNAKVKPYIPD…
Arahy.V2BP3N	AhKCS18	MHHIPPTPSMAVAREEAENVMFGALDNLSANTKIKPKDIGVLVVNCSLFNPTPSLSAMIVNKYKRRGNIRSFNLGGMGCSAGVIAIDLAKDMLQVHRNTYAVVVSTENITQNWYFGNKKSMLIPNCLFRVGGSAVLLSNKGSVKRRAKYKLVHVVRTHKGADDKAFRCVYQEQDDDGKTGVSLSKDLMAIAGGALKTNITTLGPLVLPIIEQLLFFATLVVKKLLNAKVKPYIPDFKLAFDHFCIHAGGRAVIDELEKNLQLLPMHVEASRMTLHRFGNTSSSSIWYELAYTEAKGRMRKGNRVWQIAFGSGFKCNRAVWQALRHVKASHKSPWEDCIHRYPVQNLLNGLVFPVLFSLPASMNNNGSDLSAITSLYILSRLLQVVGGRSMINNVAGVIL…
Arahy.V6AFRQ	AhKCS19	MAAAGNSIDMDKERLTAEMDFRDSSSAVIRIRRRLPDFLQSVKLKYVKLGYGYSCNPATLLIFALILPLLLSLIGLNLHDLRLDTHALTRLAFSAALLFLFGLYYATRPPPVYLVDFSCYKPSKERKISVESFLKMTEENGAFDENAIQFQRRISTKSGLGDETYLPSGITSRPPNLSMEEARLEAEAVMFGALDALFAKTGLNPRDIDILIVNCSLFNPTPSLSAMIVNHYKLRTNIKSYNLSGMGCSAGLISIDLAKDLLKANPNSYAVVVSTENITLNWYFGNERSMLLCNCIFRMGGAAVLLSNKRRDRARSKYELVHTVRTHKGADDKNYNCVYQREDETGKIGVCLARELMEVAGDALKTNITTLGPLVLPLSEQLMFFVSLVRRKVMKGRNR…
Arahy.F7NA0C	AhKCS20	MELFSSSLTATTILLYVVTPLLYLCFLVWKVVNHKRDHECYILGYQCYKPGDDRKLGTQCSGSIISRNKTLALNDFKFLLKAIVRSGLGEETYVPRNFLQGRESNPTVNDAVSEMDEFFHDSIAKLLAKTGVSASDIDVLVVNVSMFPSVPSLTSRIINHYKMRDDVKAFNLTGMGCSASLVSLDVVQNILKSQRNKCALLVTSESLSPNWYSGNDRSMVLANCLFRTGGCAILLSNKSWLKHKAIFKLKCLVRTHHGAKDDAYGCCNQKEDDEGRLGFYLGKNLPKAATRAFVDNLRVLSPKILPAREMLRFLLVSLLRKFKSATSAPKGAALATNTKYGNKSPLNLKTGVDHFCLHTGGKAVIDGIGMSLDLTEYDLEPARMTLHRFGNTSASSLWY…
Arahy.MXV0CY	AhKCS21	MMSFFLLSLLSILAISYYYNNFLITTIQHFLVHDFHLDKSYAEFILVSIRCGMLASILATLYCYLMKPTRNKHVYLVDFACYKPHNPACMCTKEHFLKLIKSTGKFRDESLDFIRKILERSGIGEKTYIPECIMKFPKYISLDQAKGETESVMIGAIDELLLKTKVKKEEIGIIVTNCSLFNNIPSLSSMIINHYKLSHNVLTYNLSGMGCSAGLISVDLAQQLLQVRPNSYALVFSTENLSSKVYFGNNRSMLVSNCLFRVGGAAILLSNRSSDSHRSKYYLKHIVRTHNGSQDQYYNSILEKEDEDGVSTGIALSKNIMNSAGKTLKANISTLGKDVLPLIEQLKFLANLVARNFLKTRVIEAYTPNFMLAFEHICIHTGGKAVQEEMQKVLKLSDW…
Arahy.JWBY7T	AhKCS22	MSYFCNNFLVIMIQDFWADHDEIIMVLIRCGLIASILATLYCYLMNPTKNKHVYLVDFACYKPHNPACMCTKESFLKLTKSTGKYRDESLDFTRKILERSGIGEKTYLPECLMKTPSNTCLAEARNETESVVIGAIDELMLKTKVKKEEIGIIVTNCSLFNSMPSLSSMIVNHYKLSHNVLTYNLSGMGCSAGLISIELAKQLLQVHPNSYALVISTENINSGSYFGNNRSMLVSNCLFRVGGAAILLSNRISDSLRSKYYLKHIVRTHKGYQDNCYNSILQKEDDNGDTGVALSKDIMSSAGEALNANISTLAKNVLPLIEQLKFLTNLVARNLFKKKVIKAYAPNFMLAFEHFCIHTGGKAVQDQMQKVLKLSDWHMEPSRMTLYRYGNTSSSSVWY…
Arahy.3ATP19	AhKCS23	MEILFLSLSITFLCYALFCLYNLIHQIRGQSCYLLAYECFKPPEDTKLDRDTCVRIIRRNKNLGLQEYKFLLKAMAKSGIGEHTYAPRSVIEGREECATIEDSLKEVDEIMFETLDRIFKRTGFSPVEIDILVVNITVFSSVSSFAARIINRYKLREDIKVFNLSGTGCSGSIVAIDLVHRLLKTMHKNCLAVVVSTECLSQSWYCGKVTSMMLSNCLFRSGGGCLLLTNNPSLKPNAILRLKHVERTHLGASDEAYGCAMMVEDEQGHQGIYLKKSVPKAASEALKVNLKIMVPKILPLWEIVCYFTVSIYHSTMKRGIAANSSNHNKGLNFKSGIEHFCVHPGGRAVIDEISKGLGLNDYDIEPSRMTIHRWGNTSSSGVWYVLGYMEAKKRLKKGD…
Arahy.7AH051	AhKCS24	MAIAGGALKTNITTLGPLVLPIIEQLLFFATLVVKKLLNAKVKPYIPDFKLAFDHFCIHAGGRAVIDELEKNLQLLPMHVEASRMTLHRFGNTSSSSIWYELAYTEAKGRMRKGNRVWQIAFGSGFKCNRAVWQALRHVKASHKSPWEDCIHRYPVQNLLNGLVFPVLFSLPASMNNNGSDLSAITSLYILSRLLQVVGGRSMINNVAGVILYHFLNLNARTLTEGNASDMSNEVKPFSKCLNEVEKIISYAPESKGDGNINGNYPDSLLEDFRTRVNISCSNGDICPKTAMFSLLCLVSDCSMFSLFLTDMRPREIRLVMSGYLPSVMSQSDLVGFGIFQNFQSLQSICLKYTISRLVEIVTCYSMCLQTRRVSYLGIYMDPVTIWSSIYDDTVLTSH…
Arahy.XI5WK7	AhKCS25	MADPKNNQKSDDSATISVQETTAKYNNSNNNKLPNFLLSVRLKYVKLGYHYVISNAMYLLLVPLLGVASAQLSTISIHDVLQLWENLKFNLVSVTVCSSLMVFLATLYFMSRPRGVYLMDFSCYKPDQDCTCTREIFMERSNLTGVFSDENLAFQKKILERSGLGQKTYLPPAILQVPPNPCMAEARKEAEEVMFGAIDQLLDKTGVKAKDIGILVVNCSLFNPTPSLSAMIVNHYKLRGNILSYNLGGMGCSAGLISIDLAKQLLQVHPNSYALVVSMENITLNWYFGNNRSMLVSNCLFRMGGAAILLSNKASDKRRAKYQLVHTVRTHKGADDKSYGCVFQEEDEKKTIGVSLSKDLMAVAGEALKTNITTLGPLVLPMSEQLLFFATLVARKVLK…
Arahy.VJNQ2E	AhKCS26	MNIFLVPFLFALLVLFIMFSNSPTTLIQETSHHNISLSLWWLTTFHLIIIIITIIIIIMNPKRRRHVYLLDFACYKPNPKCMCTKDMFLQCLKSTGRFQDESLDFQRKILDKSGLGQRTHMPEALLEIPPNICLAEAAKETESVMVGAIDEVLMKTKVKAEEIGIIVTNCSLLNTTPSLSSMVVNHYRLKDDILSYNLSGMGCSAGLVAIDLAERLLQVHPNSYALVISTENINGGSYTGNNRSMLLSNCLFRMGGAAVLLSNLNSDSNRSKYYLKHIVRTHKGSQDYCYNSVMQKEDDDNITGVALSKDIMSSAGQALKANISTLGIYVLPRMEQLKFLLNLIARKSFKKMVIKCYTPDFKLAFEHFCIHTGGKAVQDEMQKTLELSDWHMEPSRMSL…
Arahy.X66CUM	AhKCS27	MSKENEEFSTEIVQNGESLSFSVRVRPRMPDFLSSVNLKYVKLGYGYLITHRLYLLMMLAPPLLAALVAHLGNFFTWQDLSHHNHGLTEALFISPLFFFLLYLYIDFTPRSTYLLDFACFRPPNQYKVSKAEFIELARKSGNFNDTTIEFKERVLKKSGIGDETYMPKGVFRPGYRTSLKDGREEASMVMFGAVKEVLGATKVRPNDIKILVVNCGILNTTPSLSSMIINHFKLRHDIHSFNLGGMGCAAGVTAIDLARDLLDAYPSSYALVVSTEVVSSSWYTGNDIDMLIPNCFFRMGAAAVMLSNFRLHRWRAKYELKQLVRTHKGMDNRSHKSIHQREDSEGRKGISVSKDVTEIGGHALKANITTLGPLVLPVSEQLHFFTNLLFKKRKTKPYI…
Arahy.BGR17W	AhKCS28	MADAKADAPLVPSSSRNLPDFKKSVRLKYVKLGYHYLISHGMYLFLSPLVVLISAQLSTFSLQDLHDLWQHLQYNLISVILCSTLLVFLSTLYFLTRPQPVYLVNFACYKPEESRKCTKRVFMEHSRLAATFTEENLAFQQKILERSGLGENTYLPEAVLNIPPNPTMKEARKEAETVMFGAIDELFAKTSVNPKDIGILIVNCSLFNPTPSLSAMVVNHYKLRGNIRSYNLGGMGCSAGLISIDLAKDLLQAHPNSYALIISMENITLNWYFGNDRSKLVSNCLFRMGGAAVLLSNKSSDRRRSKYQLVTTVRTNKGADDKCFSCVTQEEDEAGKIGVTLSKDLMAVAGDALKTNITTLGPLVLPMSEQLLFFATLVGKKLLKMKIKPYIPDFKLAFE…
Arahy.YW30D2	AhKCS29	MANNERDLFSTEIVNRGIESSGPNAGSLTFSVRVRRRLPDFLQSVNLKYVKLGYHYLINHGIYLVTIPVLLVVFSAEVGSLSKEDLWKKLWEDARYDLATVLASFAVFVFTLSVYFMSRPRPIYLVDFACYQPQDHLKVSKEQFIELARKSGKFDEGSLEFQKRILMSSGIGDETYIPKAVIASNENTATMKEGRAEASTVMFGALDELFEKTRVRPKDVGILVVNCSIFNPTPSLSAMIINHYKMRGNILSYNLGGMGCSAGIIAVDLARDILQSNPNNYAVVVSTEMVGFNWYQGKERSMLLPNCFFRMGCSATLLSNRRRDYSRAKYRLEHIVRTHKGADDRSFRCVYQEEDEQRFKGIKISKDLIEIGGDALKTNITTLGPLVLPFSEQLLFFGT…
Arahy.A9N57E	AhKCS30	MSHFHKLKHTLFSLFIENNTHIHTHHISIHLLYSSNLQYPLYATIIILKYTHPLFNFFISNIMNNLLYLSLLAGAAASAYYYGSGEESSLNRRHSLITSFCLAAAFTYHYLVRRTRYVFLVDFACFKPGLSCLCTTEMILERAKHVGFLSEESLKLVAKILDRSGLGPKTYLPEGVLHIPPKLTFDEARKETDTVLFGAVDELLEKTGVQSKDIGILVVNCCLFNPTPSLSDTIVNHYKLRGNILTYDLSGMGCSAGVLAVDFAKQLLQVHPNSYALVLSTENETSSIYRGNNPSMMLTNCLFRMGGSAALLSSHPSDRCRSKYQLIHTLRTHVGADDNSYKCVFQEEDEAHKVGVSLSKELMNVARDALKIHITSLGPVVLPISEKVKFVVNFVKRKF…
